# Supplementary material for: N′-[(2E)-3-Phenyl­prop-2-eno­yl]benzo­hydrazide
Source: Acta Crystallogr Sect E Struct Rep Online. 2009 Nov 18;65(Pt 12):o3118. doi: 10.1107/S1600536809048156 (PMC2971955; doi:10.1107/S1600536809048156)
Supplement: Supplementary file 2 [file e-65-o3118-Isup2.hkl]

#
# h,k,l, Fc-squared, Fo-squared, sigma(Fo-squared) and status flag
#
data_I
_shelx_title ' 1695                             P21/c'
_shelx_refln_list_code          4
_shelx_F_calc_maximum      164.03
_exptl_crystal_F_000       559.90
_reflns_d_resolution_high  0.7705
 
loop_
 _symmetry_equiv_pos_as_xyz
 'x, y, z'
 '-x, y+1/2, -z+1/2'
 '-x, -y, -z'
 'x, -y-1/2, z-1/2'
 
_cell_length_a    15.9696
_cell_length_b    10.4563
_cell_length_c     8.3162
_cell_angle_alpha  90.000
_cell_angle_beta  102.072
_cell_angle_gamma  90.000
 
_shelx_F_squared_multiplier     1.000
 
loop_
 _refln_index_h
 _refln_index_k
 _refln_index_l
 _refln_F_squared_calc
 _refln_F_squared_meas
 _refln_F_squared_sigma
 _refln_observed_status
   3   0   0      832.97      774.17     15.06 o
   4   0   0     1343.51     1266.68     21.18 o
   5   0   0     1717.66     1539.49     28.71 o
   6   0   0      191.35      205.88     13.74 o
   7   0   0    15019.46    15119.36    259.40 o
   8   0   0      758.00      791.09     25.23 o
   9   0   0      527.31      597.76     18.24 o
  10   0   0      118.05      121.07     10.91 o
  11   0   0       43.92       60.36      9.71 o
  12   0   0      500.99      553.89     31.74 o
  13   0   0      222.04      226.52     13.68 o
  14   0   0      476.55      428.25     23.07 o
  15   0   0      279.34      211.42     21.32 o
  16   0   0      164.15      165.40     22.06 o
  17   0   0       11.56       -4.92     13.95 o
  18   0   0        3.69       -3.28     23.80 o
  19   0   0      110.71       48.42     38.57 o
  20   0   0      173.42      219.10     36.93 o
   2   1   0      447.07      380.79      8.21 o
   3   1   0     1752.07     1582.93     25.82 o
   4   1   0       15.71       19.66      3.16 o
   5   1   0       54.06       50.57      3.58 o
   6   1   0      465.19      405.60      8.36 o
   7   1   0      537.23      546.35      9.67 o
   8   1   0      679.16      757.98     14.20 o
   9   1   0       32.66       35.90      3.38 o
  10   1   0      172.81      212.49      6.48 o
  11   1   0       50.61       49.46      5.16 o
  12   1   0      763.78      751.65     18.93 o
  13   1   0       31.41       30.73      5.99 o
  14   1   0      149.23      144.06     12.90 o
  15   1   0      233.36      214.35     16.14 o
  16   1   0        0.00        1.70      6.91 o
  17   1   0       51.60       49.05     15.71 o
  18   1   0       52.34       62.16     14.17 o
  19   1   0       37.72       72.18     20.52 o
  20   1   0       11.53       -7.32     14.95 o
   0   2   0     5606.77     4736.77     96.38 o
   1   2   0      388.39      334.48      8.26 o
   2   2   0      176.71      162.18      6.44 o
   3   2   0      113.73      100.99      4.21 o
   4   2   0        0.28        2.47      2.32 o
   5   2   0      187.50      201.89      6.68 o
   6   2   0        4.19        4.20      2.25 o
   7   2   0       25.97       29.17      2.62 o
   8   2   0      212.20      245.07      7.47 o
   9   2   0       52.40       52.35      5.45 o
  10   2   0      210.79      228.44      8.59 o
  11   2   0       33.76       40.96      3.36 o
  12   2   0      656.91      682.20     16.37 o
  13   2   0        1.65        5.15      4.07 o
  14   2   0       19.55       23.56      4.28 o
  15   2   0      165.98      143.20     10.35 o
  16   2   0        3.40       -6.88      7.43 o
  17   2   0        2.39       -3.69     10.30 o
  18   2   0        1.31        1.36     10.36 o
  19   2   0       17.22        4.23     18.40 o
  20   2   0       24.92       15.37     12.47 o
   1   3   0     2828.19     2414.65     37.85 o
   2   3   0      132.98      135.10      4.87 o
   3   3   0     1151.01     1046.66     27.35 o
   4   3   0      486.15      471.73     10.93 o
   5   3   0        2.25        4.94      2.01 o
   6   3   0      340.15      350.60      9.73 o
   7   3   0       20.04       26.59      3.61 o
   8   3   0      543.24      572.32     13.51 o
   9   3   0        5.87        8.48      4.08 o
  10   3   0      362.59      345.75     17.02 o
  11   3   0      363.67      376.70     12.58 o
  12   3   0      431.75      473.25     11.08 o
  13   3   0      126.02      138.33      5.83 o
  14   3   0      179.87      170.94      9.07 o
  15   3   0       40.40       27.38      5.08 o
  16   3   0        4.15        1.69      5.26 o
  17   3   0      108.26       91.31     48.88 o
  18   3   0       37.73       23.44     12.79 o
  19   3   0       36.57       33.41     18.86 o
   0   4   0      162.22      249.40     20.91 o
   1   4   0      974.82      909.48     23.77 o
   2   4   0       12.84       10.11      2.82 o
   3   4   0      242.68      250.58      7.56 o
   4   4   0       22.96       38.61      4.23 o
   5   4   0     1172.03     1180.90     21.57 o
   6   4   0      154.89      165.10      5.39 o
   7   4   0      790.74      797.34     19.02 o
   8   4   0      347.38      329.66     10.73 o
   9   4   0       27.42       50.72      6.78 o
  10   4   0       47.86       44.83      6.92 o
  11   4   0      211.26      217.96      8.79 o
  12   4   0     1059.30     1095.05     25.39 o
  13   4   0       41.55       31.95      5.16 o
  14   4   0      761.09      784.57     33.08 o
  15   4   0      173.26      162.74      8.10 o
  16   4   0       45.11       41.44      9.07 o
  17   4   0       20.58       20.21     15.76 o
  18   4   0        3.91       14.77     12.25 o
  19   4   0      123.83      101.41     42.63 o
   1   5   0      420.56      471.73     13.78 o
   2   5   0       26.33       20.53      8.50 o
   3   5   0     1406.93     1431.22     26.52 o
   4   5   0     2911.18     3051.08     51.12 o
   5   5   0       90.50       92.10      7.67 o
   6   5   0      173.63      134.41      5.46 o
   7   5   0        6.30       13.13      4.16 o
   8   5   0      208.45      227.22     12.29 o
   9   5   0       63.17       61.65      6.53 o
  10   5   0      564.10      574.73     14.95 o
  11   5   0     4351.54     4632.82     79.26 o
  12   5   0      131.87      136.44      8.53 o
  13   5   0       50.43       44.22      7.59 o
  14   5   0       63.96       58.08      6.99 o
  15   5   0       17.25       20.00      5.38 o
  16   5   0       25.51       29.87     19.53 o
  17   5   0        5.11        7.18     11.24 o
  18   5   0      106.96      117.20     15.92 o
   0   6   0        8.68        3.63      5.18 o
   1   6   0      290.59      275.54      9.77 o
   2   6   0      178.15      169.04      8.70 o
   3   6   0     1086.08     1152.54     24.50 o
   4   6   0      492.61      528.70     15.07 o
   5   6   0        9.76        8.89      5.50 o
   6   6   0        0.23       -0.89      3.60 o
   7   6   0       51.15       42.23      9.26 o
   8   6   0       94.78      100.11     10.52 o
   9   6   0      216.41      231.94     11.01 o
  10   6   0      666.56      721.81     20.89 o
  11   6   0       19.89       20.67      7.74 o
  12   6   0        4.77        8.33      6.64 o
  13   6   0       58.51       36.97     19.61 o
  14   6   0        0.18        1.21      8.33 o
  15   6   0        0.85       -3.37      7.34 o
  16   6   0       36.07       27.86     12.43 o
  17   6   0        4.67       10.78     13.67 o
  18   6   0        9.33       16.19     15.79 o
   1   7   0      477.07      438.13     12.86 o
   2   7   0        5.25       -0.98      3.75 o
   3   7   0       14.68        6.89      8.58 o
   4   7   0       47.69       44.40      6.48 o
   5   7   0       52.30       53.24      5.27 o
   6   7   0       26.40       21.63      5.17 o
   7   7   0       27.84       23.73      4.98 o
   8   7   0        0.07        0.38      2.87 o
   9   7   0       61.09       58.61      7.43 o
  10   7   0      106.65      123.86      9.19 o
  11   7   0      241.88      223.73     13.52 o
  12   7   0       26.75       40.16     10.98 o
  13   7   0        0.59       -4.95      8.49 o
  14   7   0      101.71       95.73     27.36 o
  15   7   0       42.04       41.44     13.50 o
  16   7   0       46.75       31.35     13.55 o
  17   7   0       42.34       36.41     14.31 o
   0   8   0      638.64      623.27     31.43 o
   1   8   0      168.54      179.55     15.45 o
   2   8   0       75.15       72.74     10.21 o
   3   8   0      613.13      645.86     19.27 o
   4   8   0      192.22      223.60     10.28 o
   5   8   0      124.13      112.68      8.54 o
   6   8   0       58.56       60.54      6.49 o
   7   8   0      355.26      362.21     14.58 o
   8   8   0       50.22       49.47      6.73 o
   9   8   0        1.17       -0.94     11.19 o
  10   8   0      363.34      362.33     25.32 o
  11   8   0       85.44      101.45     13.98 o
  12   8   0       24.96       29.45     11.23 o
  13   8   0      168.23      166.88     14.60 o
  14   8   0        5.87       22.96     16.05 o
  15   8   0        2.04       28.22     14.39 o
  16   8   0       21.49       19.65     22.04 o
   1   9   0       20.07       16.68      5.04 o
   2   9   0       16.12        4.73      8.41 o
   3   9   0      259.69      259.55     11.97 o
   4   9   0       69.31       78.81      8.87 o
   5   9   0       75.11       76.70      9.60 o
   6   9   0       79.45       73.69      7.94 o
   7   9   0        3.62        1.61      6.16 o
   8   9   0        0.02       -1.63      5.50 o
   9   9   0       42.99       46.26      9.86 o
  10   9   0       43.59       51.72     10.24 o
  11   9   0      371.71      374.46     33.76 o
  12   9   0       64.51       46.35     16.90 o
  13   9   0       63.78       86.64     18.46 o
  14   9   0        1.59       -9.43     11.16 o
  15   9   0      116.67       74.20     17.17 o
   0  10   0       51.79       53.50     10.37 o
   1  10   0      365.43      381.80     16.12 o
   2  10   0       40.15       49.72      7.78 o
   3  10   0       98.23      102.04     10.87 o
   4  10   0       99.67      100.13     12.36 o
   5  10   0      137.60      141.17     11.51 o
   6  10   0       25.20       22.21      8.33 o
   7  10   0        2.54       -5.22      6.88 o
   8  10   0       95.66       74.30     17.07 o
   9  10   0        2.60       -4.26     17.96 o
  10  10   0        0.15       -3.41     10.99 o
  11  10   0        0.70        4.37     17.47 o
  12  10   0       82.49       91.32     25.59 o
  13  10   0        7.84      -14.13     14.63 o
   1  11   0      113.17      127.94     10.51 o
   2  11   0       50.02       24.46     12.98 o
   3  11   0        1.47       -0.71      7.77 o
   4  11   0        0.70        2.39      9.06 o
   5  11   0        0.29       -8.11      7.83 o
   6  11   0       27.83       26.16      9.83 o
   7  11   0       21.65       16.71      7.85 o
   8  11   0        0.29      -26.09     23.33 o
   9  11   0        3.46       -4.43     12.79 o
  10  11   0        1.02        2.54     15.52 o
  11  11   0        2.51       10.65     12.98 o
   0  12   0       43.09        2.14     16.32 o
   1  12   0       29.15        2.64      9.08 o
   2  12   0        7.45       -0.31      8.45 o
   3  12   0       22.78        8.53      9.73 o
   4  12   0       26.40        5.73     15.59 o
   5  12   0       23.22       42.07     17.50 o
   6  12   0        0.41        1.23      9.80 o
   7  12   0       46.19       30.41     23.91 o
   8  12   0        7.45       19.36     12.38 o
   9  12   0       16.35        9.26     14.22 o
   1  13   0        2.30        9.33     18.09 o
   2  13   0       90.59      100.48     15.84 o
   3  13   0        0.97        9.85     11.10 o
   4  13   0        4.80        4.60     11.93 o
   5  13   0        3.63       -2.39     10.96 o
 -20   1   1        1.49       -5.99     31.18 o
 -19   1   1       49.87       66.02     21.48 o
 -18   1   1       28.00       57.20     17.88 o
 -17   1   1        3.43       11.81     13.38 o
 -16   1   1       56.27       51.28      8.74 o
 -15   1   1       29.51       34.51      6.47 o
 -14   1   1        0.25        1.63      4.89 o
 -13   1   1      187.56      192.49     10.04 o
 -12   1   1       40.51       39.68      6.14 o
 -11   1   1        4.02        8.53      3.65 o
 -10   1   1        3.90        3.29      3.27 o
  -9   1   1       19.15       24.24      4.93 o
  -8   1   1        0.39        4.31      3.03 o
  -7   1   1        1.75        3.76      2.25 o
  -6   1   1      364.11      325.32     10.03 o
  -5   1   1       46.19       54.13      3.45 o
  -4   1   1       38.73       50.19      2.79 o
  -3   1   1      792.05      668.38     11.17 o
  -2   1   1       69.20       68.98      5.25 o
  -1   1   1     7426.07        0.55      0.82 o
   0   1   1      667.39       -0.49      1.37 o
   1   1   1     2217.47     1835.74     38.04 o
   2   1   1        0.04        4.28      1.31 o
   3   1   1        3.67        8.65      1.67 o
   4   1   1        3.41        4.33      2.08 o
   5   1   1       71.85       70.82      2.88 o
   6   1   1     1384.93     1354.35     18.53 o
   7   1   1       29.44       47.38      3.10 o
   8   1   1      251.51      289.58      8.62 o
   9   1   1       34.96       25.02      2.84 o
  10   1   1       54.22       48.67      4.17 o
  11   1   1       14.36       15.10      3.04 o
  12   1   1        3.89        5.28      4.39 o
  13   1   1       49.10       58.31      5.82 o
  14   1   1        0.32       -1.91      6.73 o
  15   1   1      282.43      247.26     12.74 o
  16   1   1       18.43        9.76      7.45 o
  17   1   1        3.88       17.00      9.10 o
  18   1   1       27.44       31.31     13.51 o
  19   1   1       34.42       20.58     21.00 o
 -20   2   1       75.53       91.42     26.26 o
 -19   2   1       54.52       54.06     14.95 o
 -18   2   1      115.76      110.86     21.10 o
 -17   2   1        0.12       10.86      6.29 o
 -16   2   1       91.87       85.34     15.26 o
 -15   2   1       62.44       40.77      7.88 o
 -14   2   1      726.18      782.53     21.55 o
 -13   2   1      547.84      542.43     15.94 o
 -12   2   1     1463.42     1534.80     26.28 o
 -11   2   1       33.14       31.61      4.46 o
 -10   2   1      585.44      606.94     16.90 o
  -9   2   1     1728.76     1773.72     29.78 o
  -8   2   1        0.02        0.89      2.69 o
  -7   2   1      173.81      132.20      6.54 o
  -6   2   1      306.16      316.34     10.95 o
  -5   2   1     3829.74     3677.30     56.66 o
  -4   2   1     1682.36     1584.52     26.32 o
  -3   2   1     1009.79      979.03     15.35 o
  -2   2   1    20203.31    18440.91    266.76 o
  -1   2   1      597.10      543.70     10.19 o
   0   2   1    14688.91    13300.53    201.18 o
   1   2   1     1210.56     1136.82     19.15 o
   2   2   1     2562.85     2309.82     33.03 o
   3   2   1     1486.88     1385.07     21.21 o
   4   2   1      616.28      592.83      9.51 o
   5   2   1      819.83      860.61     14.26 o
   6   2   1      196.05      217.26      6.14 o
   7   2   1     3918.07     4202.71     50.56 o
   8   2   1      143.39      141.80      4.58 o
   9   2   1      252.40      269.63      7.00 o
  10   2   1        3.34        0.95      2.85 o
  11   2   1       26.46       29.60      3.28 o
  12   2   1      112.72      103.90      5.80 o
  13   2   1       60.14       72.15      5.53 o
  14   2   1       96.90       75.44      7.34 o
  15   2   1       61.72       66.35      8.39 o
  16   2   1       29.20       25.34      7.24 o
  17   2   1        3.67       12.24     10.36 o
  18   2   1       66.43       88.16     14.37 o
  19   2   1       10.39       13.92     12.30 o
 -20   3   1       75.59       95.54     25.03 o
 -19   3   1       25.74       29.29     14.45 o
 -18   3   1        7.59        5.95     10.93 o
 -17   3   1       32.89       23.11      8.70 o
 -16   3   1        3.06       -2.38      6.69 o
 -15   3   1      156.45      183.34     13.41 o
 -14   3   1       20.46       16.35      3.80 o
 -13   3   1      873.19      926.07     18.45 o
 -12   3   1        1.29        1.07      3.22 o
 -11   3   1      827.54      872.72     36.83 o
 -10   3   1     1462.49     1481.75     26.44 o
  -9   3   1      468.24      497.45     11.96 o
  -8   3   1       65.20       71.77      4.83 o
  -7   3   1       11.92        8.34      4.04 o
  -6   3   1        1.98       -2.10      2.77 o
  -5   3   1      655.12      642.48     14.74 o
  -4   3   1     3349.63     3191.44     48.92 o
  -3   3   1     5470.32     5253.41     76.08 o
  -2   3   1     2263.13     2122.91     32.90 o
  -1   3   1    12354.53    11321.82    159.37 o
   0   3   1       52.09       56.54      4.15 o
   1   3   1     4424.68     4128.38     62.18 o
   2   3   1      299.73      313.72      8.11 o
   3   3   1      365.38      361.52      8.12 o
   4   3   1       19.49       22.82      2.91 o
   5   3   1        2.74        7.38      3.16 o
   6   3   1     1075.62     1052.04     22.06 o
   7   3   1      111.85      119.78      6.93 o
   8   3   1      468.07      450.90     10.20 o
   9   3   1      286.59      281.73      7.10 o
  10   3   1        1.42       -1.82      2.76 o
  11   3   1      920.02      946.00     22.82 o
  12   3   1        0.76        3.51      3.05 o
  13   3   1       31.16       42.78      4.06 o
  14   3   1       99.79       84.55      5.97 o
  15   3   1       15.88       10.44      5.06 o
  16   3   1        2.11       10.43      5.51 o
  17   3   1        2.10        1.71     11.40 o
  18   3   1      100.20      127.98     18.56 o
  19   3   1       24.48       24.61     17.02 o
 -19   4   1        8.47       15.64     11.04 o
 -18   4   1       13.01       12.01     13.39 o
 -17   4   1       39.09       24.49     15.75 o
 -16   4   1       44.64       46.57     11.80 o
 -15   4   1      145.42      133.35      9.02 o
 -14   4   1       23.79       25.21      3.74 o
 -13   4   1      159.77      148.88      8.17 o
 -12   4   1       60.38       78.08     10.73 o
 -11   4   1      261.38      261.30     14.08 o
 -10   4   1        4.13        8.36      4.27 o
  -9   4   1      272.88      275.18     10.26 o
  -8   4   1       20.81       22.90      4.63 o
  -7   4   1        3.09        0.59      5.60 o
  -6   4   1        2.60        2.31      2.87 o
  -5   4   1        3.75        0.08      3.02 o
  -4   4   1       53.43       60.88      4.16 o
  -3   4   1       89.59       98.29      4.82 o
  -2   4   1      476.19      489.01     10.74 o
  -1   4   1       31.27       30.45      3.73 o
   0   4   1        4.73        8.44      2.49 o
   1   4   1      122.12      119.97      5.02 o
   2   4   1       95.66       90.66      4.99 o
   3   4   1      102.28      108.48      5.37 o
   4   4   1       30.84       34.15      3.46 o
   5   4   1       80.17       69.77      4.06 o
   6   4   1        3.03        1.91      2.68 o
   7   4   1      293.23      325.69     10.98 o
   8   4   1        1.78       -0.31      4.18 o
   9   4   1        0.09        4.29      4.27 o
  10   4   1      915.17      979.44     21.73 o
  11   4   1      163.84      166.25      8.02 o
  12   4   1      113.96      106.47      8.26 o
  13   4   1       77.45       74.05      5.88 o
  14   4   1       19.29       16.21      4.52 o
  15   4   1        6.29       -1.33     15.31 o
  16   4   1        0.10        4.66      4.70 o
  17   4   1       72.15       80.14     13.82 o
  18   4   1        0.00      -22.35     15.04 o
 -19   5   1       21.19       28.15     13.93 o
 -18   5   1        0.40       -0.84     12.12 o
 -17   5   1        3.64        3.78      9.80 o
 -16   5   1        2.79       11.39      9.18 o
 -15   5   1        2.19        1.66      4.94 o
 -14   5   1        4.23        4.97      8.43 o
 -13   5   1       12.62       15.80      6.06 o
 -12   5   1      300.63      281.68     11.99 o
 -11   5   1       31.38       20.40      5.98 o
 -10   5   1        0.34       -0.17      4.36 o
  -9   5   1       23.62       27.87     10.40 o
  -8   5   1       78.79       62.88      5.95 o
  -7   5   1       26.17       22.33      4.25 o
  -6   5   1       27.27       31.08      4.24 o
  -5   5   1      781.03      794.03     16.13 o
  -4   5   1       32.24       39.11      6.97 o
  -3   5   1      182.03      169.63      8.32 o
  -2   5   1       13.95       12.58      3.25 o
  -1   5   1      497.30      490.47     11.95 o
   0   5   1        5.40        3.56      2.94 o
   1   5   1      591.27      569.34     13.57 o
   2   5   1      546.16      564.46     15.60 o
   3   5   1      522.34      585.71     13.95 o
   4   5   1        0.16        2.34      3.50 o
   5   5   1      177.88      192.51      7.02 o
   6   5   1      378.96      405.82     15.20 o
   7   5   1        0.01       -1.96      3.21 o
   8   5   1      343.67      330.01     11.47 o
   9   5   1      369.13      394.46     12.91 o
  10   5   1        5.14        2.09      4.84 o
  11   5   1      187.47      184.41      9.53 o
  12   5   1      244.69      242.90     10.39 o
  13   5   1      229.51      229.79     10.38 o
  14   5   1      174.80      142.29      8.92 o
  15   5   1       24.46        7.02      7.02 o
  16   5   1        8.53       22.13     11.44 o
  17   5   1       53.96       75.44     18.36 o
  18   5   1       55.63       41.47     18.08 o
 -18   6   1       93.24      112.58     19.11 o
 -17   6   1      170.45      209.16     38.08 o
 -16   6   1       37.48        8.79      9.73 o
 -15   6   1       84.06       74.41     12.87 o
 -14   6   1       42.50       35.69      8.02 o
 -13   6   1        3.21        2.34      6.42 o
 -12   6   1      648.83      667.29     23.91 o
 -11   6   1       64.20       89.11     10.47 o
 -10   6   1      106.57      114.34      8.05 o
  -9   6   1      415.68      413.00     15.06 o
  -8   6   1        0.07       -3.79      5.31 o
  -7   6   1       92.46       89.48      9.69 o
  -6   6   1       26.03       21.57      5.66 o
  -5   6   1     1553.18     1629.44     31.78 o
  -4   6   1      116.94      104.61      6.57 o
  -3   6   1      231.57      254.07      9.28 o
  -2   6   1      100.96      101.73      5.57 o
  -1   6   1       15.92       13.96      4.47 o
   0   6   1       15.72       13.38      3.43 o
   1   6   1       44.94       52.69      5.22 o
   2   6   1       12.12       20.75      4.23 o
   3   6   1      601.94      632.97     15.54 o
   4   6   1      961.98     1084.11     24.21 o
   5   6   1       94.24      110.07     10.34 o
   6   6   1        0.09        3.16      3.28 o
   7   6   1        1.15        0.14      4.59 o
   8   6   1       31.51       37.07      4.79 o
   9   6   1      191.58      198.96      9.62 o
  10   6   1      485.19      493.70     16.13 o
  11   6   1     1251.24     1421.59     32.30 o
  12   6   1      224.76      241.93     12.74 o
  13   6   1        0.26        4.18      6.95 o
  14   6   1      170.46      174.89     24.60 o
  15   6   1       45.09       45.78      8.60 o
  16   6   1       21.45      -23.37     15.58 o
  17   6   1       18.29       26.31     14.59 o
 -17   7   1       32.35       31.87     14.63 o
 -16   7   1        1.33       19.23     15.06 o
 -15   7   1       20.54       10.08      9.42 o
 -14   7   1      117.47      101.39     15.45 o
 -13   7   1       13.29       15.27      8.20 o
 -12   7   1       68.88       64.97      8.90 o
 -11   7   1       69.04       71.38      8.60 o
 -10   7   1      152.10      144.95     12.25 o
  -9   7   1        5.83        7.85      7.94 o
  -8   7   1        0.39        0.27      1.45 o
  -7   7   1      170.77      160.15      8.99 o
  -6   7   1        0.05        0.28      3.95 o
  -5   7   1       64.36       70.17      9.30 o
  -4   7   1      214.30      255.49     11.87 o
  -3   7   1      156.74      178.53      7.82 o
  -2   7   1       10.74       16.33      5.22 o
  -1   7   1       34.95       36.20      8.38 o
   0   7   1        3.51       -0.35      3.76 o
   1   7   1       38.76       45.88      5.86 o
   2   7   1      211.54      214.49     11.13 o
   3   7   1       25.96       17.30      8.26 o
   4   7   1        0.88        0.83      4.32 o
   5   7   1       38.78       43.96      5.45 o
   6   7   1        1.08        2.68      4.57 o
   7   7   1        2.79        8.73      3.17 o
   8   7   1       30.37       22.57      5.34 o
   9   7   1      379.12      390.90     15.20 o
  10   7   1        0.98        1.25      8.87 o
  11   7   1       37.02       30.34     12.97 o
  12   7   1       84.12       80.54     10.29 o
  13   7   1       19.59       27.55     11.49 o
  14   7   1       39.47       48.76     13.73 o
  15   7   1       27.58       36.87      9.95 o
  16   7   1       30.09       30.06     16.20 o
 -16   8   1       13.71        4.06     13.16 o
 -15   8   1       35.64       35.35     13.25 o
 -14   8   1      165.38      174.31     15.26 o
 -13   8   1      110.88      119.65     13.22 o
 -12   8   1        0.84        2.46      8.44 o
 -11   8   1       33.40       38.18      8.22 o
 -10   8   1       91.10       85.16      8.40 o
  -9   8   1        8.60       -0.43      6.17 o
  -8   8   1       18.86       25.90      6.43 o
  -7   8   1        4.89        2.26      4.94 o
  -6   8   1       67.17       87.42     13.77 o
  -5   8   1       15.66       13.37      4.66 o
  -4   8   1       23.95       19.61      5.16 o
  -3   8   1       38.19       34.11      6.24 o
  -2   8   1       24.05       35.48      5.57 o
  -1   8   1       15.51       11.66      5.44 o
   0   8   1      290.91      274.33     12.29 o
   1   8   1      388.58      385.06     12.78 o
   2   8   1        8.39       11.43      4.61 o
   3   8   1      546.70      599.42     20.16 o
   4   8   1       18.06       16.15      5.65 o
   5   8   1      132.81      118.41     11.66 o
   6   8   1        3.08       11.41      7.10 o
   7   8   1       39.08       38.26      7.95 o
   8   8   1       58.59       62.38     10.38 o
   9   8   1       10.38        5.26      5.57 o
  10   8   1      927.86     1018.23     32.54 o
  11   8   1        0.08       -4.98      9.55 o
  12   8   1       32.01       22.80      9.12 o
  13   8   1        6.30        0.94     16.27 o
  14   8   1       23.07       16.84     12.66 o
  15   8   1       26.63       24.56     17.42 o
 -15   9   1       51.85       54.66     14.13 o
 -14   9   1        0.08      -13.96     10.88 o
 -13   9   1       57.32       54.93     20.49 o
 -12   9   1       13.71       38.73     11.02 o
 -11   9   1        0.16       -4.26      7.89 o
 -10   9   1        0.09      -10.60      7.16 o
  -9   9   1       14.44       19.06      7.34 o
  -8   9   1       60.41       72.13      9.59 o
  -7   9   1        0.35       -6.74      5.30 o
  -6   9   1        6.86       15.38      7.03 o
  -5   9   1        6.35        5.22      7.03 o
  -4   9   1      187.86      200.36     11.17 o
  -3   9   1        0.97        5.52      5.42 o
  -2   9   1        2.45        2.84      4.81 o
  -1   9   1        9.82        0.63      6.57 o
   0   9   1       18.88        6.26      7.51 o
   1   9   1        5.13       -2.63      7.83 o
   2   9   1      107.42       96.18      8.02 o
   3   9   1       20.42       15.34      7.49 o
   4   9   1       13.20       -0.92      6.21 o
   5   9   1        5.99        3.34      5.95 o
   6   9   1        2.12        6.59      6.70 o
   7   9   1       18.02       12.20      6.65 o
   8   9   1      124.97      143.59     10.88 o
   9   9   1       75.90       61.02      6.65 o
  10   9   1       44.68       34.99      9.09 o
  11   9   1        1.81       14.86     12.08 o
  12   9   1      231.42      290.27     21.78 o
  13   9   1       11.14        9.22     12.66 o
  14   9   1        3.68       21.79     18.96 o
 -13  10   1       17.34       22.54     12.00 o
 -12  10   1       37.81       35.79     15.95 o
 -11  10   1        1.61       -3.43     12.79 o
 -10  10   1        1.06       17.44     11.78 o
  -9  10   1      110.74      114.21     12.78 o
  -8  10   1       26.32       21.12      7.80 o
  -7  10   1        0.02       -4.89      8.30 o
  -6  10   1        3.68        2.39      6.40 o
  -5  10   1       28.13       38.84      7.94 o
  -4  10   1        9.14       16.18      6.76 o
  -3  10   1       70.89       82.67     13.61 o
  -2  10   1      293.31      305.78     13.27 o
  -1  10   1        1.97       -3.95      5.36 o
   0  10   1      158.02      165.88     18.12 o
   1  10   1       98.16      112.96      9.30 o
   2  10   1      170.26      175.38     10.47 o
   3  10   1      356.57      383.70     24.65 o
   4  10   1        4.91        7.70      6.65 o
   5  10   1       36.74       31.80      7.82 o
   6  10   1       42.79       20.70      9.14 o
   7  10   1       97.99      110.73     11.25 o
   8  10   1        2.35        2.29      5.93 o
   9  10   1       58.18       42.91     12.40 o
  10  10   1      496.81      515.34     30.60 o
  11  10   1       25.01       35.34     12.91 o
  12  10   1      174.15      190.98     21.00 o
  13  10   1        0.65       14.70     14.47 o
 -12  11   1        1.93      -21.54     15.06 o
 -11  11   1       38.33       13.62     12.56 o
 -10  11   1       11.73       27.52     19.99 o
  -9  11   1       26.14       36.02     16.08 o
  -8  11   1        6.72       19.82      8.25 o
  -7  11   1      119.31       85.11     10.78 o
  -6  11   1       22.25       17.46      8.52 o
  -5  11   1        0.10        9.89     11.01 o
  -4  11   1       59.23       71.39      8.73 o
  -3  11   1        3.51        2.31      6.29 o
  -2  11   1       78.15       93.11     10.70 o
  -1  11   1       17.13       15.65      7.69 o
   0  11   1      308.75      316.91     14.82 o
   1  11   1      151.05      141.67     10.39 o
   2  11   1       32.54       43.57     10.28 o
   3  11   1      103.25      106.45      9.44 o
   4  11   1       59.58       62.49     10.80 o
   5  11   1        8.25        5.68      8.38 o
   6  11   1        6.48       15.23     10.09 o
   7  11   1       25.29       22.03      8.79 o
   8  11   1       31.56       31.62     14.81 o
   9  11   1        1.68       -5.79     14.80 o
  10  11   1       53.90       42.91     14.05 o
  11  11   1      179.67      187.63     28.89 o
  -9  12   1       53.24       81.35     16.71 o
  -8  12   1        0.01      -14.80     14.57 o
  -7  12   1       20.72        2.21     11.55 o
  -6  12   1        5.12       20.27     10.78 o
  -5  12   1      178.58      181.08     14.75 o
  -4  12   1      151.51      142.10     14.65 o
  -3  12   1        5.51       -3.55     10.69 o
  -2  12   1       51.24       53.20     10.93 o
  -1  12   1      142.39      131.26     23.38 o
   0  12   1       34.77       22.38     17.95 o
   1  12   1       29.48       20.28     12.09 o
   2  12   1       90.93       92.06     12.42 o
   3  12   1        6.23        9.48     14.00 o
   4  12   1       15.66       16.61      9.15 o
   5  12   1        0.03        2.09     11.28 o
   6  12   1       54.57       54.50     19.54 o
   7  12   1       23.42       18.20     16.78 o
   8  12   1        8.85       -1.85     10.32 o
  -5  13   1       20.89       13.98     11.59 o
  -4  13   1        0.32       -9.37     11.23 o
  -3  13   1       34.81       35.84     20.02 o
  -2  13   1      127.80      150.75     17.53 o
  -1  13   1        2.73       19.53     14.46 o
   0  13   1      110.26      114.20     24.32 o
   1  13   1        5.20       -9.82     17.49 o
   2  13   1        0.99        1.75      9.69 o
   3  13   1        3.08       14.36     12.00 o
   4  13   1        0.69      -20.81     13.88 o
   5  13   1        1.28       -1.33     12.91 o
 -20   0   2       15.56       52.52     24.62 o
 -19   0   2        4.99        0.82     32.00 o
 -18   0   2       18.34       18.36     26.67 o
 -17   0   2        2.28        2.53     14.14 o
 -16   0   2       45.34       73.86     13.93 o
 -15   0   2       47.70       24.37     14.18 o
 -14   0   2     3962.46     4193.73    133.57 o
 -13   0   2      141.42      145.77     16.37 o
 -12   0   2      504.84      554.60     23.03 o
 -11   0   2       35.00       25.02     10.34 o
 -10   0   2      182.35      148.66     13.12 o
  -9   0   2     1297.57     1278.36     46.58 o
  -8   0   2        0.80        0.32      5.92 o
  -7   0   2     4417.17     4627.33     98.84 o
  -6   0   2       13.73       21.78      4.03 o
  -5   0   2      386.88      361.38      9.61 o
  -4   0   2       42.08       45.44      2.90 o
  -3   0   2     1395.15     1317.80     25.62 o
  -2   0   2     1383.79     1419.96     25.54 o
  -1   0   2      177.57      163.42      5.02 o
   0   0   2      286.35      222.72      6.01 o
   1   0   2      224.30      204.96      4.56 o
   2   0   2      151.93      157.94      4.49 o
   3   0   2     1089.07     1118.44     18.65 o
   4   0   2      110.19      126.95      4.97 o
   5   0   2     1320.29     1436.77     24.81 o
   6   0   2      658.68      664.23     17.13 o
   7   0   2       97.53      114.83      8.68 o
   8   0   2      846.63      909.55     18.69 o
   9   0   2      852.01      879.61     26.00 o
  10   0   2      796.63      860.42     25.30 o
  11   0   2        8.53       13.27     10.19 o
  12   0   2       21.15       -5.20     15.48 o
  13   0   2      399.66      320.41     18.19 o
  14   0   2       16.13       -6.85      8.09 o
  15   0   2        4.38        0.88     11.01 o
  16   0   2       20.60        5.14     13.05 o
  17   0   2        2.17        1.70     14.79 o
  18   0   2       33.52       47.60     22.16 o
  19   0   2       43.11       44.31     22.16 o
 -20   1   2       20.17       22.42     14.47 o
 -19   1   2        0.07        2.16     23.80 o
 -18   1   2       31.35       36.97     12.00 o
 -17   1   2        0.91       17.13      8.62 o
 -16   1   2      286.94      300.18     16.88 o
 -15   1   2      462.05      475.26     29.74 o
 -14   1   2     1209.60     1258.35     29.17 o
 -13   1   2      224.11      228.40      9.85 o
 -12   1   2      420.23      462.00     13.28 o
 -11   1   2       36.35       34.91      4.35 o
 -10   1   2      306.83      342.28      9.85 o
  -9   1   2       36.31       32.50      4.27 o
  -8   1   2      243.68      224.86      5.22 o
  -7   1   2       72.02       72.98      2.72 o
  -6   1   2      429.90      444.33     11.07 o
  -5   1   2      328.21      344.70      8.14 o
  -4   1   2      335.68      319.98      6.31 o
  -3   1   2     9093.94     8346.90     98.92 o
  -2   1   2       22.52       21.17      1.09 o
  -1   1   2    13026.75    11590.65    140.54 o
   0   1   2      784.16      695.00      9.09 o
   1   1   2     4235.42     3746.89     38.37 o
   2   1   2     1438.15     1322.09     15.50 o
   3   1   2      345.96      328.12      6.76 o
   4   1   2     2162.86     2316.29     26.48 o
   5   1   2      222.90      244.35      5.53 o
   6   1   2     3772.21     4059.76     45.92 o
   7   1   2      331.69      350.54      7.35 o
   8   1   2      595.75      622.88     11.05 o
   9   1   2      380.11      396.22     10.08 o
  10   1   2       76.34       73.31      4.18 o
  11   1   2       62.30       73.44      4.38 o
  12   1   2       22.06       17.39      4.22 o
  13   1   2      571.10      460.35     15.99 o
  14   1   2       11.30       -0.72      5.51 o
  15   1   2      121.46       99.53      9.74 o
  16   1   2       41.08       36.37     14.61 o
  17   1   2       27.26       35.87     14.64 o
  18   1   2        2.08      -11.70     13.63 o
  19   1   2        7.05       20.58     14.70 o
 -20   2   2        6.98       -1.30     13.78 o
 -19   2   2        0.34       18.89     35.70 o
 -18   2   2       14.32        4.63      5.70 o
 -17   2   2       74.80       94.34     17.56 o
 -16   2   2      437.16      462.91     29.45 o
 -15   2   2       32.30       41.21      6.53 o
 -14   2   2       67.82       56.68      6.52 o
 -13   2   2      512.05      570.42     15.93 o
 -12   2   2       14.72       13.44      3.01 o
 -11   2   2       86.62      103.70     10.26 o
 -10   2   2      168.12      176.09      7.46 o
  -9   2   2      453.80      443.05     13.23 o
  -8   2   2       13.13       18.63      2.36 o
  -7   2   2       45.69       50.79      3.54 o
  -6   2   2      751.79      742.59     13.21 o
  -5   2   2      176.01      191.62      5.09 o
  -4   2   2        5.90        3.75      1.68 o
  -3   2   2      544.38      514.03      9.01 o
  -2   2   2    26904.33    25029.68    480.06 o
  -1   2   2       82.37       76.35      4.76 o
   0   2   2       72.11       57.67      3.39 o
   1   2   2      154.71      156.28      4.86 o
   2   2   2       45.37       55.62      4.28 o
   3   2   2       73.47       76.72      3.42 o
   4   2   2        1.70        1.29      1.84 o
   5   2   2     1634.88     1718.05     23.24 o
   6   2   2      454.99      444.07      8.85 o
   7   2   2        0.47       -1.94      2.93 o
   8   2   2       16.50       18.19      3.06 o
   9   2   2        7.46        6.65      3.61 o
  10   2   2       25.12       20.45      3.43 o
  11   2   2        0.00        2.80      3.09 o
  12   2   2      342.15      339.03      9.57 o
  13   2   2      186.62      160.28      7.36 o
  14   2   2        0.42       -2.02      4.40 o
  15   2   2        1.93        4.93      5.74 o
  16   2   2        3.59        6.12      6.92 o
  17   2   2        4.73       11.98     12.59 o
  18   2   2       12.82        9.45     12.45 o
 -20   3   2        0.08      -11.17     19.16 o
 -19   3   2        0.89       15.44     17.95 o
 -18   3   2        6.02        3.25      8.83 o
 -17   3   2        1.48       -7.33      6.95 o
 -16   3   2       15.40       18.01      8.35 o
 -15   3   2       22.89       12.74      7.92 o
 -14   3   2       13.37       14.91      2.28 o
 -13   3   2     1262.78     1352.97     30.42 o
 -12   3   2       44.95       50.73      5.00 o
 -11   3   2        3.14        9.67      3.91 o
 -10   3   2       58.54       53.87      5.15 o
  -9   3   2      314.65      324.54     12.17 o
  -8   3   2       52.90       45.00      5.08 o
  -7   3   2       55.28       71.13      5.10 o
  -6   3   2     2246.86     2273.60     37.18 o
  -5   3   2      502.89      492.13      9.71 o
  -4   3   2      158.68      140.51      4.23 o
  -3   3   2     1143.96     1104.76     19.49 o
  -2   3   2     1081.87     1045.38     21.26 o
  -1   3   2      283.82      282.04      6.92 o
   0   3   2      336.69      344.55     13.03 o
   1   3   2     1387.00     1436.13     28.50 o
   2   3   2       25.65       32.51      2.88 o
   3   3   2     1442.50     1530.41     24.59 o
   4   3   2     1351.53     1329.90     20.63 o
   5   3   2        0.85        5.38      3.14 o
   6   3   2       51.47       44.77      3.80 o
   7   3   2      497.21      516.43     12.46 o
   8   3   2      339.76      400.23      9.86 o
   9   3   2        8.82        9.83      3.08 o
  10   3   2     1073.62     1091.25     19.71 o
  11   3   2      120.91      110.69      5.57 o
  12   3   2       13.74       12.44      3.86 o
  13   3   2       28.01       25.96      5.43 o
  14   3   2       68.00       50.63      7.36 o
  15   3   2      172.78      128.57      8.68 o
  16   3   2       80.04      103.53     17.81 o
  17   3   2      148.41      148.92     18.84 o
  18   3   2       12.29       15.83     15.52 o
 -19   4   2        9.38       10.57     12.03 o
 -18   4   2       26.47       40.58     15.29 o
 -17   4   2       11.37        9.06      8.32 o
 -16   4   2        2.36        0.86      4.47 o
 -15   4   2        1.29        3.73      5.78 o
 -14   4   2      585.87      621.58     21.10 o
 -13   4   2      219.59      228.72     12.35 o
 -12   4   2      704.13      708.48     18.50 o
 -11   4   2        9.78        6.58      3.99 o
 -10   4   2      212.85      216.27      9.54 o
  -9   4   2     1049.97     1023.24     21.70 o
  -8   4   2        0.52        6.34      4.06 o
  -7   4   2      823.94      968.02     21.65 o
  -6   4   2       95.33      103.06      6.97 o
  -5   4   2     2322.05     2330.59     34.15 o
  -4   4   2      251.91      259.68      7.45 o
  -3   4   2      272.41      279.68      7.56 o
  -2   4   2     4967.33     4803.30     72.47 o
  -1   4   2      422.78      420.72      9.95 o
   0   4   2      647.19      617.29     15.16 o
   1   4   2      125.40      130.19      5.99 o
   2   4   2     1236.73     1345.31     25.29 o
   3   4   2        0.20        5.83      2.92 o
   4   4   2       92.20      101.09      6.85 o
   5   4   2     1055.19     1069.37     18.43 o
   6   4   2      100.27      117.48      5.59 o
   7   4   2       36.08       40.41      4.79 o
   8   4   2       29.80       33.86      5.45 o
   9   4   2      874.03      869.05     20.34 o
  10   4   2      264.04      256.96      9.41 o
  11   4   2      449.74      463.53     16.41 o
  12   4   2       25.05       22.52      5.31 o
  13   4   2       16.51       12.09      5.20 o
  14   4   2        8.68       13.48      6.28 o
  15   4   2       14.53        5.44      8.18 o
  16   4   2        8.08      -18.52     12.34 o
  17   4   2        3.19       20.40     12.72 o
  18   4   2       38.21       33.99     17.91 o
 -19   5   2        0.12       10.83     18.04 o
 -18   5   2       34.11       35.28     13.84 o
 -17   5   2        3.80       -8.18      9.90 o
 -16   5   2       98.92       80.03     10.95 o
 -15   5   2        1.12        3.65     11.19 o
 -14   5   2        7.76        4.97      7.48 o
 -13   5   2        2.13       -3.96      5.31 o
 -12   5   2       68.27       69.31      7.73 o
 -11   5   2       34.30       33.69      5.55 o
 -10   5   2      472.81      482.20     15.08 o
  -9   5   2       64.16       52.91      6.03 o
  -8   5   2       94.16       92.36      9.43 o
  -7   5   2        2.62        0.34      1.96 o
  -6   5   2        4.35        6.93      2.43 o
  -5   5   2       36.95       34.57      3.69 o
  -4   5   2        0.82       -0.63      2.56 o
  -3   5   2     5386.80     5479.24     82.53 o
  -2   5   2     1024.85     1022.90     20.42 o
  -1   5   2     1142.59     1117.22     28.26 o
   0   5   2       31.82       38.02      5.81 o
   1   5   2      103.34      110.58      7.55 o
   2   5   2       72.42       64.12      4.58 o
   3   5   2       73.21       73.10      5.32 o
   4   5   2      284.04      234.92     11.45 o
   5   5   2        4.93        6.28      3.32 o
   6   5   2       52.49       52.05      4.82 o
   7   5   2       49.22       42.46      4.51 o
   8   5   2       26.53       33.23      5.10 o
   9   5   2       14.93       12.94      5.49 o
  10   5   2      152.62      149.33     11.05 o
  11   5   2       62.59       68.22      9.51 o
  12   5   2       16.29       17.90      4.91 o
  13   5   2       30.30       22.83      6.29 o
  14   5   2       52.15       47.10      7.77 o
  15   5   2        2.08       -8.91      7.52 o
  16   5   2        6.71        4.84     14.14 o
  17   5   2       96.39      133.91     21.12 o
 -18   6   2        0.14      -23.98     32.15 o
 -17   6   2      204.65      261.88     24.01 o
 -16   6   2      141.77      184.32     15.28 o
 -15   6   2        9.98       21.76     10.36 o
 -14   6   2       84.03       94.65     12.23 o
 -13   6   2        8.84        4.57     10.47 o
 -12   6   2      149.61      147.51      8.87 o
 -11   6   2      178.79      186.07     12.60 o
 -10   6   2      297.32      294.02     11.77 o
  -9   6   2        0.01        5.65      5.81 o
  -8   6   2       54.89       59.13      5.68 o
  -7   6   2        0.03       -1.53      2.82 o
  -6   6   2       31.78       23.63      4.49 o
  -5   6   2      695.44      726.90     17.82 o
  -4   6   2      815.92      840.90     25.63 o
  -3   6   2      983.25     1026.08     21.62 o
  -2   6   2      129.42      130.52      7.35 o
  -1   6   2      235.00      249.19      8.63 o
   0   6   2      155.69      156.41     10.41 o
   1   6   2      258.91      272.12     10.55 o
   2   6   2      146.87      176.14      7.78 o
   3   6   2        3.45       11.65      3.97 o
   4   6   2       67.49       78.40      6.60 o
   5   6   2       13.85        3.80      4.13 o
   6   6   2       13.14       11.31      3.46 o
   7   6   2       93.29       87.71      6.69 o
   8   6   2      364.84      381.62     13.03 o
   9   6   2       19.38       18.03      6.59 o
  10   6   2      982.65     1067.67     32.64 o
  11   6   2      313.49      315.97     14.77 o
  12   6   2      214.47      217.21     11.60 o
  13   6   2        2.74       -4.60      9.98 o
  14   6   2        2.55       -4.09      7.51 o
  15   6   2        5.87        4.26      8.65 o
  16   6   2        5.08        0.58     14.11 o
 -17   7   2      101.03       88.10     15.11 o
 -16   7   2       16.45       16.41     21.28 o
 -15   7   2        6.69        5.69     10.53 o
 -14   7   2       82.56       85.38     13.48 o
 -13   7   2      425.26      489.92     23.83 o
 -12   7   2       49.08       67.89     10.20 o
 -11   7   2      115.51      103.39     10.20 o
 -10   7   2       92.71       95.05      8.48 o
  -9   7   2       16.75       17.19      5.16 o
  -8   7   2        3.04        1.34      3.19 o
  -7   7   2       75.38       93.16      9.85 o
  -6   7   2       93.85      100.65      6.45 o
  -5   7   2      472.14      511.25     18.41 o
  -4   7   2       63.50       68.45      5.59 o
  -3   7   2       61.35       62.72      6.05 o
  -2   7   2        7.03       12.20      4.10 o
  -1   7   2       33.35       33.19      5.40 o
   0   7   2      171.92      196.24     11.68 o
   1   7   2      191.42      204.46     10.60 o
   2   7   2     1011.87     1135.11     34.62 o
   3   7   2      382.93      466.47     14.81 o
   4   7   2      248.29      256.02     10.93 o
   5   7   2        2.83        5.40      3.84 o
   6   7   2      142.66      139.23      7.78 o
   7   7   2       35.62       37.16      6.17 o
   8   7   2      270.45      279.67     11.80 o
   9   7   2     3279.64     3726.67     68.65 o
  10   7   2      640.52      693.82     23.61 o
  11   7   2       24.42       28.66      9.51 o
  12   7   2       21.27        6.87      8.83 o
  13   7   2       27.71       10.76      8.40 o
  14   7   2       26.11       34.69      8.72 o
  15   7   2       97.59      127.72     14.78 o
  16   7   2      193.82      178.74     30.60 o
 -16   8   2       46.24       42.55     26.33 o
 -15   8   2        0.03       -2.26     10.08 o
 -14   8   2        2.64        5.75      9.09 o
 -13   8   2       19.25       15.44      9.09 o
 -12   8   2       82.79       72.89     10.59 o
 -11   8   2       95.17       75.01     19.78 o
 -10   8   2      127.48      106.98      9.34 o
  -9   8   2      129.16      138.08      8.84 o
  -8   8   2       21.99       11.89      3.81 o
  -7   8   2      233.66      193.00     10.36 o
  -6   8   2      200.78      197.03     20.18 o
  -5   8   2       60.81       65.65      6.48 o
  -4   8   2       71.00       81.99      7.65 o
  -3   8   2      262.90      276.41     12.00 o
  -2   8   2      182.52      174.75     10.33 o
  -1   8   2      338.26      353.56     14.33 o
   0   8   2      152.39      160.70     11.38 o
   1   8   2       30.39       26.78      4.72 o
   2   8   2      126.78      129.96      8.64 o
   3   8   2      181.03      177.28     16.33 o
   4   8   2       45.96       33.54      6.38 o
   5   8   2       90.81       91.32      7.18 o
   6   8   2       33.24       34.15      5.22 o
   7   8   2        0.21       -6.81      5.19 o
   8   8   2        1.39        2.83     10.32 o
   9   8   2       16.71       18.97      6.59 o
  10   8   2      537.65      606.20     36.24 o
  11   8   2        5.61       28.06     13.62 o
  12   8   2      206.13      220.81     30.44 o
  13   8   2        0.16       14.48     10.79 o
  14   8   2       18.73       24.29     16.94 o
  15   8   2       42.46       56.96     15.29 o
 -15   9   2       27.37       23.35     13.25 o
 -14   9   2       27.28       38.40     13.14 o
 -13   9   2       22.11       35.87     12.44 o
 -12   9   2        3.02       -8.39     10.95 o
 -11   9   2        8.75        0.06      9.82 o
 -10   9   2       34.59       53.77      8.49 o
  -9   9   2      176.35      144.52     11.70 o
  -8   9   2        7.61       -4.98      5.63 o
  -7   9   2       66.91       42.32      6.81 o
  -6   9   2       22.38       10.65      6.70 o
  -5   9   2       54.71       49.89      7.00 o
  -4   9   2        8.30       22.99      6.54 o
  -3   9   2       27.88       20.03      4.98 o
  -2   9   2      524.77      516.12     17.84 o
  -1   9   2      166.80      183.14     12.87 o
   0   9   2       11.80       14.51      5.02 o
   1   9   2      284.60      328.47     14.56 o
   2   9   2       57.62       50.34      6.73 o
   3   9   2        5.61       13.47      5.66 o
   4   9   2       31.15       41.89      7.27 o
   5   9   2        6.11        1.95      7.19 o
   6   9   2        0.26       -8.48      5.65 o
   7   9   2        0.26        7.11      5.57 o
   8   9   2      201.60      191.80     11.51 o
   9   9   2      258.44      289.73     15.01 o
  10   9   2        0.76        6.44     10.57 o
  11   9   2      189.48      202.76     15.54 o
  12   9   2       20.47       16.31     14.28 o
  13   9   2      145.13      141.68     20.66 o
 -13  10   2       13.84       20.65     14.96 o
 -12  10   2      102.53      130.07     18.28 o
 -11  10   2       12.40       19.00     10.24 o
 -10  10   2        2.19       12.80     11.60 o
  -9  10   2        4.27        8.12      9.72 o
  -8  10   2       13.13        6.62      9.81 o
  -7  10   2       80.43       93.65     13.65 o
  -6  10   2        9.25        7.98      6.64 o
  -5  10   2       62.36       63.64     10.46 o
  -4  10   2        0.95        5.78      6.12 o
  -3  10   2       20.57       35.01      7.40 o
  -2  10   2        2.17        7.41      6.11 o
  -1  10   2        0.05       -7.88      6.42 o
   0  10   2      145.18      160.72     10.91 o
   1  10   2      205.75      245.78     19.57 o
   2  10   2       32.73       24.69      7.27 o
   3  10   2       16.64       14.68      6.49 o
   4  10   2        0.14        5.31      6.99 o
   5  10   2       23.98       21.48     10.04 o
   6  10   2       19.77       32.85      8.93 o
   7  10   2        0.41        0.64      6.68 o
   8  10   2      232.83      261.93     19.96 o
   9  10   2       16.51       23.31      9.69 o
  10  10   2       82.61      103.62     19.10 o
  11  10   2       17.22       34.52     13.47 o
  12  10   2        0.37        1.22     13.09 o
 -12  11   2       12.74        4.95     16.41 o
 -11  11   2        0.08       12.88     13.02 o
 -10  11   2        0.76        6.48     10.54 o
  -9  11   2       63.08       41.26     11.50 o
  -8  11   2        5.20        5.73      8.72 o
  -7  11   2        0.02       -8.93      8.03 o
  -6  11   2      191.56      175.49     14.04 o
  -5  11   2       94.41       93.83     11.07 o
  -4  11   2        1.56        3.28      6.93 o
  -3  11   2        2.64        2.86      7.47 o
  -2  11   2      225.38      247.79     13.94 o
  -1  11   2        0.42       11.53      8.36 o
   0  11   2      286.06      304.24     20.00 o
   1  11   2       12.91       15.62      9.12 o
   2  11   2       15.42       15.97      8.54 o
   3  11   2        1.05      -12.39      8.26 o
   4  11   2       35.47       48.36     10.31 o
   5  11   2       12.92       16.56      9.53 o
   6  11   2       10.44       12.89      6.70 o
   7  11   2      145.15      118.20     30.45 o
   8  11   2        0.22        3.32     12.01 o
   9  11   2        1.95        1.06     15.07 o
  10  11   2       97.87       75.85     21.26 o
  -9  12   2       32.07       20.59     18.61 o
  -8  12   2        5.37        9.94     10.56 o
  -7  12   2        1.74       -3.24     13.27 o
  -6  12   2        3.59       -0.20     11.50 o
  -5  12   2       55.72       41.69     13.27 o
  -4  12   2        9.96       19.16     13.86 o
  -3  12   2       82.59      104.91     12.54 o
  -2  12   2      560.50      641.37     43.53 o
  -1  12   2       97.51       98.07     11.94 o
   0  12   2       32.65       27.53     12.43 o
   1  12   2        4.66        6.43      8.70 o
   2  12   2        0.86        7.60      8.26 o
   3  12   2        4.82       12.71     10.59 o
   4  12   2       69.33       91.73     12.92 o
   5  12   2      161.32      162.46     20.13 o
   6  12   2        0.18       -6.87     12.03 o
   7  12   2        6.82       -2.49     10.81 o
  -5  13   2        1.71       -6.57     13.35 o
  -4  13   2        4.05        7.29     15.15 o
  -3  13   2        9.85       24.98     16.57 o
  -2  13   2        1.19       20.37     13.63 o
  -1  13   2      151.94      183.40     17.49 o
   0  13   2       12.20        4.32     10.18 o
   1  13   2       75.65       66.53     16.08 o
   2  13   2        0.28       -9.35     12.56 o
   3  13   2        0.02      -13.00     13.85 o
 -20   1   3       24.99       49.48     16.95 o
 -19   1   3        0.19      -11.89     52.52 o
 -18   1   3      116.77      131.46     14.98 o
 -17   1   3        3.39       15.83      9.06 o
 -16   1   3       19.84        4.01      9.87 o
 -15   1   3     1349.24     1412.36     35.25 o
 -14   1   3      158.21      151.35      8.93 o
 -13   1   3       16.52        7.76      5.97 o
 -12   1   3        0.10        6.73      4.11 o
 -11   1   3        6.33        8.08      2.64 o
 -10   1   3       77.46       92.66      4.80 o
  -9   1   3       16.67       20.86      3.14 o
  -8   1   3     1503.97     1615.69     24.05 o
  -7   1   3       99.92      127.67      6.36 o
  -6   1   3       76.00       79.52      6.86 o
  -5   1   3        0.19        4.59      2.33 o
  -4   1   3      524.14      489.38      8.39 o
  -3   1   3     2182.76     2134.11     25.75 o
  -2   1   3       99.09       89.61      3.26 o
  -1   1   3      507.32      474.01      8.52 o
   0   1   3      277.60      282.49      5.17 o
   1   1   3     1678.16     1729.31     19.01 o
   2   1   3       98.69      119.79      3.14 o
   3   1   3       42.22       44.56      2.42 o
   4   1   3     1498.28     1532.67     19.97 o
   5   1   3       41.32       43.42      2.76 o
   6   1   3      179.58      210.57      7.62 o
   7   1   3        5.33        4.07      2.66 o
   8   1   3      410.69      394.29     10.65 o
   9   1   3      137.60      127.59      6.05 o
  10   1   3       41.26       40.85      4.10 o
  11   1   3        4.20       10.35      4.49 o
  12   1   3       28.34       16.45      4.66 o
  13   1   3      590.98      541.85     16.60 o
  14   1   3       20.95       25.56      8.31 o
  15   1   3       35.76       25.03     12.02 o
  16   1   3        2.58       17.96      8.08 o
  17   1   3       13.46       19.35     12.58 o
  18   1   3        0.01      -19.61     13.46 o
 -20   2   3       39.51       70.23     17.54 o
 -19   2   3       84.35      138.08     19.51 o
 -18   2   3       54.17       49.73     11.78 o
 -17   2   3        0.24        0.59      5.34 o
 -16   2   3      197.53      197.77     11.38 o
 -15   2   3      145.45      142.99      7.03 o
 -14   2   3      400.87      434.64     12.41 o
 -13   2   3      330.53      312.41     11.05 o
 -12   2   3      211.87      217.27     10.97 o
 -11   2   3      262.58      278.23     10.78 o
 -10   2   3        1.08       -0.82      2.22 o
  -9   2   3        0.18        3.62      2.43 o
  -8   2   3        6.50        5.59      1.98 o
  -7   2   3     1514.70     1613.68     24.31 o
  -6   2   3      390.41      402.65     12.03 o
  -5   2   3      717.17      700.44     14.58 o
  -4   2   3       24.34       22.92      2.87 o
  -3   2   3      196.15      196.92      4.77 o
  -2   2   3        0.34        3.74      3.41 o
  -1   2   3      289.99      263.25      7.05 o
   0   2   3       72.97       67.22      2.61 o
   1   2   3       24.06       32.10      2.80 o
   2   2   3      211.80      245.66      7.01 o
   3   2   3        0.01        3.51      1.98 o
   4   2   3        6.38       -1.46      2.06 o
   5   2   3       12.89       17.34      2.93 o
   6   2   3        0.10       -3.74      2.65 o
   7   2   3        1.00       -1.32      2.95 o
   8   2   3       30.05       16.56      3.48 o
   9   2   3      129.35      130.99      7.49 o
  10   2   3        0.48        0.57      3.49 o
  11   2   3        3.21        1.36      3.83 o
  12   2   3       61.21       52.44      5.37 o
  13   2   3        8.63        9.07      5.62 o
  14   2   3       20.09       17.39      5.81 o
  15   2   3        0.26       -9.08      7.63 o
  16   2   3       19.55       14.38     11.71 o
  17   2   3        1.99        4.33     11.48 o
  18   2   3       18.16       49.06     16.21 o
 -20   3   3        0.04      -29.80     29.13 o
 -19   3   3        0.18       26.04     15.18 o
 -18   3   3       52.28       49.71     16.21 o
 -17   3   3       36.05       41.16     10.89 o
 -16   3   3      224.06      249.52     13.16 o
 -15   3   3      197.73      211.97     12.51 o
 -14   3   3      274.15      267.87     12.70 o
 -13   3   3      183.07      175.65      6.15 o
 -12   3   3      103.71      102.13      4.45 o
 -11   3   3        0.21        3.82      3.62 o
 -10   3   3       35.04       39.60      5.35 o
  -9   3   3        4.77        4.34      3.63 o
  -8   3   3      373.26      419.15     10.76 o
  -7   3   3      134.42      144.83      7.20 o
  -6   3   3      231.28      242.76      6.43 o
  -5   3   3     1145.19     1160.15     18.19 o
  -4   3   3       20.87       14.06      2.04 o
  -3   3   3     1309.54     1276.21     31.85 o
  -2   3   3       19.74       20.52      2.09 o
  -1   3   3     1109.63     1039.69     20.75 o
   0   3   3      210.40      214.05      6.67 o
   1   3   3      412.39      501.60      9.19 o
   2   3   3       14.62       10.68      3.42 o
   3   3   3       59.28       72.33      3.85 o
   4   3   3     1638.24     1713.48     29.66 o
   5   3   3        7.52        6.21      2.74 o
   6   3   3      248.57      235.27      7.08 o
   7   3   3       37.39       37.88      3.86 o
   8   3   3       13.64       17.51      3.27 o
   9   3   3       53.75       59.43      4.93 o
  10   3   3      334.75      326.26     12.59 o
  11   3   3        8.25        5.39      3.87 o
  12   3   3      141.87      131.29      9.16 o
  13   3   3       43.89       26.35      7.53 o
  14   3   3        0.55        4.02      5.84 o
  15   3   3       14.44        8.36      7.35 o
  16   3   3        4.11       10.10     10.47 o
  17   3   3       30.50       19.23     18.46 o
 -19   4   3       77.31       94.40     31.53 o
 -18   4   3        0.27       19.42     11.57 o
 -17   4   3        1.38        5.94     10.80 o
 -16   4   3      170.84      163.32      9.78 o
 -15   4   3      119.87      136.51     10.01 o
 -14   4   3      200.25      188.64     11.59 o
 -13   4   3       57.00       59.21      7.99 o
 -12   4   3      196.02      200.75     12.41 o
 -11   4   3      203.34      204.28     11.06 o
 -10   4   3       11.31       10.07      5.02 o
  -9   4   3       53.29       74.05      5.21 o
  -8   4   3        7.71        4.93      4.96 o
  -7   4   3      430.18      491.30     13.70 o
  -6   4   3       34.28       32.76      3.24 o
  -5   4   3      476.21      482.41     10.44 o
  -4   4   3     5092.69     5360.73     76.02 o
  -3   4   3      141.52      137.02      8.63 o
  -2   4   3     1105.47     1148.41     20.75 o
  -1   4   3      132.28      126.47      5.18 o
   0   4   3     1310.76     1350.43     26.47 o
   1   4   3       12.35        8.15      3.07 o
   2   4   3      466.60      540.08     13.54 o
   3   4   3      270.81      251.92      7.41 o
   4   4   3       24.44       24.78      3.11 o
   5   4   3      601.31      628.95     12.55 o
   6   4   3       90.89      102.78      6.07 o
   7   4   3      505.07      533.01     11.99 o
   8   4   3       12.17       14.62      3.68 o
   9   4   3     1002.10     1015.04     26.34 o
  10   4   3      345.78      302.38     23.13 o
  11   4   3       18.62       20.43      6.26 o
  12   4   3      223.56      220.09     11.01 o
  13   4   3        0.23      -16.31     11.38 o
  14   4   3        9.12       10.71      7.95 o
  15   4   3        0.47        4.33      6.72 o
  16   4   3        5.54       -9.18     13.87 o
  17   4   3       83.50       82.85     19.14 o
 -19   5   3       82.88      105.89     21.03 o
 -18   5   3       46.71       40.72     14.47 o
 -17   5   3       38.84       37.22     11.74 o
 -16   5   3       10.44       12.47     11.52 o
 -15   5   3       14.15       14.53      4.77 o
 -14   5   3       63.18       52.80     10.16 o
 -13   5   3        0.17       -0.27      4.77 o
 -12   5   3      125.81      121.11      9.05 o
 -11   5   3      301.27      289.07     14.22 o
 -10   5   3      123.99      108.46      6.72 o
  -9   5   3        2.24        8.79      3.96 o
  -8   5   3      123.97      103.32      7.60 o
  -7   5   3       87.84       95.94      5.83 o
  -6   5   3       83.37       67.46      4.00 o
  -5   5   3      631.48      629.78     14.95 o
  -4   5   3     1049.96     1030.19     21.06 o
  -3   5   3     1991.07     1991.95     33.56 o
  -2   5   3      354.87      333.91      9.13 o
  -1   5   3     1363.39     1337.13     25.91 o
   0   5   3      326.00      324.34     10.77 o
   1   5   3      757.53      862.28     19.51 o
   2   5   3      144.37      139.08     11.41 o
   3   5   3       31.74       41.89      6.12 o
   4   5   3      632.26      670.86     16.13 o
   5   5   3       49.95       49.02      5.45 o
   6   5   3      782.01      787.33     16.84 o
   7   5   3      692.21      731.35     16.17 o
   8   5   3      959.19     1050.48     32.11 o
   9   5   3      289.74      301.16     13.02 o
  10   5   3      361.25      430.53     14.16 o
  11   5   3      390.86      381.91     13.17 o
  12   5   3       43.85       32.10      7.70 o
  13   5   3      154.73      146.24     11.59 o
  14   5   3       25.72       32.67      7.53 o
  15   5   3       40.04       24.85     16.58 o
  16   5   3       93.88      146.83     17.27 o
 -18   6   3       34.66       27.43     11.35 o
 -17   6   3        9.28        2.60     11.07 o
 -16   6   3        0.63       -3.93      7.89 o
 -15   6   3       20.34       14.22      8.76 o
 -14   6   3       63.82       66.90     15.63 o
 -13   6   3        2.47       -5.77     10.34 o
 -12   6   3        0.02        5.16      5.32 o
 -11   6   3       57.65       62.58      8.29 o
 -10   6   3       12.07       16.55      6.13 o
  -9   6   3       11.91        3.00      5.50 o
  -8   6   3       81.20       72.60      6.58 o
  -7   6   3      320.21      317.79     12.48 o
  -6   6   3      162.15      144.13      6.91 o
  -5   6   3        9.24       10.33      3.84 o
  -4   6   3      108.52      103.32      8.12 o
  -3   6   3       10.95       14.50      4.14 o
  -2   6   3        1.57        3.20      2.83 o
  -1   6   3       26.77       32.14      7.85 o
   0   6   3      429.95      425.20     11.83 o
   1   6   3      122.58      120.45      6.72 o
   2   6   3       29.09       33.83      5.84 o
   3   6   3       14.46       11.61      4.31 o
   4   6   3        0.94        3.40      3.58 o
   5   6   3      137.33      130.20      7.63 o
   6   6   3      123.18      135.77     11.71 o
   7   6   3       20.58       18.86      4.65 o
   8   6   3        2.43        2.67      4.03 o
   9   6   3       73.06       73.25      6.06 o
  10   6   3       26.09        2.00      6.18 o
  11   6   3        0.37       -6.96     10.03 o
  12   6   3       80.23       73.15     15.17 o
  13   6   3       15.77       18.63      8.79 o
  14   6   3        0.07       -0.23      8.03 o
  15   6   3       25.79       18.51     10.25 o
  16   6   3        9.89       19.53     14.48 o
 -17   7   3       56.33       81.24     17.47 o
 -16   7   3        3.21       13.89     10.81 o
 -15   7   3       41.69       29.06      9.33 o
 -14   7   3       38.15       50.17     11.02 o
 -13   7   3        8.31       11.95      9.28 o
 -12   7   3       58.46       39.74     12.85 o
 -11   7   3       11.17       18.30      6.15 o
 -10   7   3      159.01      152.16      8.57 o
  -9   7   3       27.86       24.02      4.22 o
  -8   7   3       28.28       29.45      6.03 o
  -7   7   3       95.97       99.89      6.88 o
  -6   7   3       36.54       38.38      6.42 o
  -5   7   3       87.37       94.31      5.93 o
  -4   7   3        6.62        5.89      3.46 o
  -3   7   3      387.12      403.95     13.79 o
  -2   7   3      160.95      157.60      8.51 o
  -1   7   3        4.47        2.45      4.55 o
   0   7   3       10.53        5.10      4.43 o
   1   7   3      131.36      136.85     12.05 o
   2   7   3        7.44        4.67      4.43 o
   3   7   3        2.66       -0.85      4.49 o
   4   7   3        9.25        3.68      4.19 o
   5   7   3        0.09        2.77      4.88 o
   6   7   3        6.63        1.48      5.26 o
   7   7   3        0.08        8.77      4.48 o
   8   7   3      482.70      509.14     18.53 o
   9   7   3       47.43       21.17     11.96 o
  10   7   3      100.49       89.98     10.76 o
  11   7   3        0.06        9.83      9.41 o
  12   7   3       29.24       46.67      8.56 o
  13   7   3       73.12       83.26     10.36 o
  14   7   3       13.46       25.83     12.79 o
  15   7   3       49.29       70.53     19.72 o
 -16   8   3       65.58       54.50     18.05 o
 -15   8   3        0.21       -1.26     10.24 o
 -14   8   3        4.46        4.18      9.79 o
 -13   8   3       19.89       19.82      8.32 o
 -12   8   3       58.74       62.31     11.15 o
 -11   8   3       20.58       24.84      6.92 o
 -10   8   3       35.18       32.65     10.93 o
  -9   8   3       36.24       30.18      5.28 o
  -8   8   3        1.01        9.05      3.40 o
  -7   8   3        6.38        6.94      3.65 o
  -6   8   3       48.51       40.02      7.58 o
  -5   8   3      117.42      121.53      8.13 o
  -4   8   3       52.41       50.68      6.36 o
  -3   8   3        1.05        0.69      4.58 o
  -2   8   3      736.26      817.36     24.77 o
  -1   8   3        2.91        7.10      4.77 o
   0   8   3       19.00       21.25      5.89 o
   1   8   3        0.03       -7.20      5.07 o
   2   8   3       15.99       18.42      4.68 o
   3   8   3       43.32       28.27      9.11 o
   4   8   3        1.21        4.90      6.85 o
   5   8   3       81.70       88.25      6.77 o
   6   8   3       52.83       51.06      6.74 o
   7   8   3       48.30       43.38      6.83 o
   8   8   3       40.59       38.60      7.58 o
   9   8   3        7.04       12.16      7.53 o
  10   8   3      117.38      103.05     11.58 o
  11   8   3       12.35       21.99      9.59 o
  12   8   3        6.44        7.92     11.51 o
  13   8   3       14.14       19.36      9.63 o
  14   8   3       10.46        3.42     10.59 o
 -15   9   3       32.36       24.04     13.04 o
 -14   9   3       40.41       56.94     15.57 o
 -13   9   3       11.94       24.51     11.39 o
 -12   9   3       94.00      119.69     16.87 o
 -11   9   3      160.17      110.35     21.68 o
 -10   9   3        8.27       11.73      9.63 o
  -9   9   3        3.81        7.34      6.90 o
  -8   9   3       18.61       10.20      4.37 o
  -7   9   3       18.94       27.20     10.23 o
  -6   9   3       92.10       95.72      8.98 o
  -5   9   3      188.36      207.31      9.66 o
  -4   9   3      352.70      401.85     29.09 o
  -3   9   3       42.07       61.58      6.85 o
  -2   9   3      707.74      782.42     32.78 o
  -1   9   3      454.59      456.12     16.87 o
   0   9   3      386.66      384.58     14.92 o
   1   9   3        0.58        5.77      5.61 o
   2   9   3        0.13       -1.73      6.37 o
   3   9   3        0.13       -0.54      5.36 o
   4   9   3       36.49       36.61     11.76 o
   5   9   3       71.41       50.48      8.59 o
   6   9   3      367.19      360.13     24.28 o
   7   9   3      840.68      913.68     29.76 o
   8   9   3       16.44       11.18      6.42 o
   9   9   3      452.64      499.82     19.49 o
  10   9   3       24.38       29.69     12.31 o
  11   9   3      161.25      163.91     39.21 o
  12   9   3       18.91       12.28     12.39 o
 -13  10   3        7.61      -16.76     13.17 o
 -12  10   3       68.78       59.49     20.71 o
 -11  10   3       66.34       55.44     20.03 o
 -10  10   3       27.47       30.05     13.09 o
  -9  10   3       23.53       21.74      8.45 o
  -8  10   3       43.68       35.36      8.45 o
  -7  10   3       19.08       12.96      8.17 o
  -6  10   3       59.68       61.90      8.27 o
  -5  10   3      209.13      204.58     16.68 o
  -4  10   3      320.71      300.78     14.28 o
  -3  10   3      284.41      298.38     13.90 o
  -2  10   3       41.03       57.37      9.49 o
  -1  10   3        7.20       12.15      6.86 o
   0  10   3      510.28      578.04     20.19 o
   1  10   3        9.47        5.87      8.03 o
   2  10   3       43.77       63.82      8.06 o
   3  10   3        0.01       -1.49      7.57 o
   4  10   3       14.32       12.50      9.73 o
   5  10   3      154.31      187.29     13.64 o
   6  10   3        2.70       12.38      7.47 o
   7  10   3      199.69      192.85     14.53 o
   8  10   3      116.37      124.22     13.08 o
   9  10   3       56.16       40.26     16.65 o
  10  10   3      113.60      123.46     23.11 o
  11  10   3        4.60        2.66     12.96 o
 -11  11   3       47.65       54.05     16.52 o
 -10  11   3       19.49        8.70     22.75 o
  -9  11   3        2.01       -7.94     12.51 o
  -8  11   3       12.17        7.66      9.39 o
  -7  11   3        1.38        1.86     10.45 o
  -6  11   3       53.23       44.54     17.41 o
  -5  11   3       51.66       42.37      8.91 o
  -4  11   3       13.87       14.65      7.62 o
  -3  11   3        0.41      -12.77     10.21 o
  -2  11   3        0.18       -2.74      6.64 o
  -1  11   3       21.22       30.00      9.72 o
   0  11   3       12.41        8.26      7.22 o
   1  11   3       40.67       27.59     10.06 o
   2  11   3       33.17       34.31      8.55 o
   3  11   3        1.93        2.60      8.71 o
   4  11   3       21.88       26.86      9.72 o
   5  11   3       31.58       16.57     14.51 o
   6  11   3       13.83       15.49     11.31 o
   7  11   3       49.18       61.14     20.60 o
   8  11   3       28.92       14.78     19.15 o
   9  11   3       28.35       27.81     22.74 o
  -8  12   3        0.45       23.38     12.40 o
  -7  12   3       10.35       24.72     12.78 o
  -6  12   3        5.30        7.14     11.29 o
  -5  12   3       12.01       34.23     17.56 o
  -4  12   3       13.52       21.74     18.66 o
  -3  12   3      225.24      210.55     21.73 o
  -2  12   3        0.53      -14.64      9.76 o
  -1  12   3        2.99      -12.56     14.76 o
   0  12   3        0.06       -9.74      9.00 o
   1  12   3       67.26       56.09     19.07 o
   2  12   3       40.09       39.90     12.29 o
   3  12   3        2.05       -0.62     14.44 o
   4  12   3       56.65       39.06     14.33 o
   5  12   3        4.70        2.30     10.99 o
   6  12   3        0.26       29.07     17.62 o
  -2  13   3       60.92       28.34     15.93 o
  -1  13   3       19.41       24.90     15.39 o
   0  13   3       52.89       60.13     14.42 o
 -20   0   4        1.28       13.13     18.87 o
 -19   0   4        1.61        9.85     15.59 o
 -18   0   4       23.49       19.08     14.36 o
 -17   0   4      121.98      162.71     17.11 o
 -16   0   4       16.76       26.78     12.73 o
 -15   0   4     1327.10     1450.36     49.48 o
 -14   0   4       43.19       38.33     17.35 o
 -13   0   4        2.51       -1.62      7.98 o
 -12   0   4      197.67      221.71     11.83 o
 -11   0   4      220.81      225.81     12.45 o
 -10   0   4       48.94       52.26      7.29 o
  -9   0   4       44.92       43.07      4.51 o
  -8   0   4      848.00      883.97     20.99 o
  -7   0   4       91.11       98.93      7.03 o
  -6   0   4      786.68      837.45     17.87 o
  -5   0   4      905.10      909.38     23.16 o
  -4   0   4     1574.70     1469.97     29.34 o
  -3   0   4      275.88      261.32      7.26 o
  -2   0   4       59.04       93.97      5.00 o
  -1   0   4       72.28       66.31      4.38 o
   0   0   4       57.86       55.00      3.03 o
   1   0   4       45.46       49.05      4.03 o
   2   0   4      128.63      137.01      6.65 o
   3   0   4        3.43        9.93      3.83 o
   4   0   4       55.20       56.22      4.18 o
   5   0   4       69.12       65.43      5.20 o
   6   0   4      130.04      142.01      7.80 o
   7   0   4       38.19       46.69      5.64 o
   8   0   4      217.37      195.13     11.16 o
   9   0   4        0.00        3.32      4.89 o
  10   0   4        7.44        3.17      5.40 o
  11   0   4       46.54       61.92      7.64 o
  12   0   4      312.36      296.58     24.16 o
  13   0   4       15.19       16.85      9.02 o
  14   0   4       29.16        9.66      9.16 o
  15   0   4        3.50       17.34     11.66 o
  16   0   4        0.29        9.64     13.89 o
 -20   1   4       12.09        1.18     12.47 o
 -19   1   4       20.58       14.08     13.92 o
 -18   1   4       24.83       11.12     12.27 o
 -17   1   4       96.90       99.41     10.08 o
 -16   1   4        4.95        8.56      7.36 o
 -15   1   4      643.48      674.72     32.39 o
 -14   1   4       14.15       16.56      5.31 o
 -13   1   4       77.64       84.84      9.36 o
 -12   1   4       62.07       66.16      5.13 o
 -11   1   4      149.11      160.63      6.98 o
 -10   1   4      145.21      153.82      9.96 o
  -9   1   4       74.80       80.18      3.77 o
  -8   1   4     1651.10     1799.62     26.42 o
  -7   1   4       40.15       49.97      4.33 o
  -6   1   4      558.52      579.59      9.89 o
  -5   1   4       20.17       20.96      2.22 o
  -4   1   4      227.10      242.13      4.88 o
  -3   1   4     1531.48     1586.10     24.04 o
  -2   1   4      587.34      563.54     11.32 o
  -1   1   4     1861.70     2035.31     24.41 o
   0   1   4      118.99      117.41      3.05 o
   1   1   4      804.46      865.76     11.41 o
   2   1   4      388.95      428.38      8.84 o
   3   1   4       38.26       36.33      2.91 o
   4   1   4      578.88      586.52     10.15 o
   5   1   4      386.67      381.98      8.21 o
   6   1   4      612.40      606.69     12.57 o
   7   1   4        4.61        5.37      2.67 o
   8   1   4      823.87      837.93     15.31 o
   9   1   4       43.48       42.12      4.04 o
  10   1   4       16.80       13.92      3.68 o
  11   1   4        9.89        8.69      3.68 o
  12   1   4       60.34       48.98      6.56 o
  13   1   4        4.36        0.38      6.13 o
  14   1   4        3.24       -0.34      6.56 o
  15   1   4       75.99       66.42     11.96 o
  16   1   4       43.61       28.84     14.62 o
  17   1   4       19.72       45.70     23.92 o
 -20   2   4       35.92       14.61     15.59 o
 -19   2   4       30.14        7.90     13.41 o
 -18   2   4       12.13        5.36     10.05 o
 -17   2   4       64.24       75.92      8.16 o
 -16   2   4      112.18      117.03     16.95 o
 -15   2   4      528.55      589.20     24.65 o
 -14   2   4      978.22     1032.89     23.64 o
 -13   2   4       40.69       55.05      4.40 o
 -12   2   4       29.48       37.17      4.00 o
 -11   2   4        1.73       -1.41      2.64 o
 -10   2   4       17.80       20.57      2.94 o
  -9   2   4      103.59      109.60      5.04 o
  -8   2   4       76.29       92.64      7.59 o
  -7   2   4     1868.00     1987.23     35.51 o
  -6   2   4      532.60      559.09     11.57 o
  -5   2   4      363.09      343.96      7.99 o
  -4   2   4       96.96      124.41      5.74 o
  -3   2   4        0.04        4.48      2.29 o
  -2   2   4      220.09      250.79      9.59 o
  -1   2   4       46.87       40.63      4.81 o
   0   2   4     1589.30     1799.44     23.16 o
   1   2   4      171.54      178.84      7.96 o
   2   2   4        0.01        2.07      2.15 o
   3   2   4       97.57       94.24      3.81 o
   4   2   4       35.00       30.37      2.88 o
   5   2   4      226.54      227.43      7.41 o
   6   2   4      319.51      327.50      9.25 o
   7   2   4     2808.40     2898.24     40.47 o
   8   2   4      581.54      613.93     16.44 o
   9   2   4      324.04      342.45     14.87 o
  10   2   4      370.27      377.00     13.01 o
  11   2   4      100.30       80.57     10.08 o
  12   2   4        4.02       -0.35      5.00 o
  13   2   4        0.78       -3.83      6.55 o
  14   2   4        1.44       17.86      8.10 o
  15   2   4        4.96       -2.69      8.02 o
  16   2   4       79.37       95.76     20.09 o
 -19   3   4        6.19       15.19     16.82 o
 -18   3   4      167.46      154.30     29.02 o
 -17   3   4      432.72      426.04     22.46 o
 -16   3   4      105.22      101.26     11.43 o
 -15   3   4       11.87       13.47      4.41 o
 -14   3   4        0.09        1.56      3.12 o
 -13   3   4        5.70       -0.53      3.56 o
 -12   3   4      280.14      285.34      9.55 o
 -11   3   4        0.19        4.52      2.37 o
 -10   3   4      168.99      180.08      5.81 o
  -9   3   4       12.93       15.65      2.82 o
  -8   3   4       15.26       23.68      2.85 o
  -7   3   4        0.09       -1.25      1.62 o
  -6   3   4       40.11       38.01      2.93 o
  -5   3   4     1875.17     1821.48     47.87 o
  -4   3   4      153.63      156.93      5.45 o
  -3   3   4     1498.17     1571.74     31.69 o
  -2   3   4       33.26       25.09      4.63 o
  -1   3   4        1.08        1.24      1.34 o
   0   3   4      134.17      145.29      5.96 o
   1   3   4      810.02      871.49     13.99 o
   2   3   4     1725.54     1765.41     25.20 o
   3   3   4       61.38       76.31      3.58 o
   4   3   4      456.38      492.69     11.04 o
   5   3   4       82.46       87.48      4.55 o
   6   3   4        1.77        1.91      3.53 o
   7   3   4      391.13      415.03     12.76 o
   8   3   4      513.09      539.62     12.21 o
   9   3   4      581.06      648.47     14.82 o
  10   3   4       31.17       19.13      6.07 o
  11   3   4      501.88      460.53     13.25 o
  12   3   4       37.65       49.69      7.59 o
  13   3   4       63.31       61.42      6.90 o
  14   3   4       66.66       76.83      7.88 o
  15   3   4       70.69       68.51     11.83 o
  16   3   4       47.96       18.35     14.33 o
 -19   4   4      121.29      130.40     21.17 o
 -18   4   4      160.49      191.35     24.37 o
 -17   4   4      191.69      192.54     15.78 o
 -16   4   4        9.17       14.66      7.22 o
 -15   4   4        0.02       -0.43      3.35 o
 -14   4   4       41.50       39.57      3.83 o
 -13   4   4        2.65        3.15      3.61 o
 -12   4   4        3.75       -4.74      3.44 o
 -11   4   4        2.49        8.10      3.58 o
 -10   4   4       42.43       53.06      6.48 o
  -9   4   4      103.81      106.52     10.23 o
  -8   4   4       12.71       16.15      3.16 o
  -7   4   4       97.69       99.82      4.33 o
  -6   4   4        0.97        1.39      1.97 o
  -5   4   4       36.29       35.10      5.08 o
  -4   4   4     1333.49     1390.15     25.22 o
  -3   4   4       17.97       18.68      2.96 o
  -2   4   4       50.24       52.68      3.04 o
  -1   4   4        1.31       -0.79      2.10 o
   0   4   4      297.02      347.88     12.18 o
   1   4   4      110.07      107.96      4.36 o
   2   4   4       16.15       15.77      2.77 o
   3   4   4      240.30      268.23     10.00 o
   4   4   4        5.45       -1.32      3.81 o
   5   4   4       13.07       11.45      4.67 o
   6   4   4       16.78       19.05      3.79 o
   7   4   4      255.62      264.66      8.52 o
   8   4   4      364.91      378.12     11.30 o
   9   4   4       80.49       90.45      8.05 o
  10   4   4      369.91      394.97     15.06 o
  11   4   4        1.46       -0.95      5.99 o
  12   4   4       41.11       26.90      7.41 o
  13   4   4       13.64       11.51      6.76 o
  14   4   4       47.42       36.92      7.84 o
  15   4   4       46.10       44.60     10.66 o
  16   4   4       60.78       65.28     15.12 o
 -18   5   4       22.54       31.84     28.72 o
 -17   5   4      175.09      166.56     18.18 o
 -16   5   4       35.02       31.13      8.46 o
 -15   5   4      130.05      145.03      9.82 o
 -14   5   4        6.89        3.99      5.12 o
 -13   5   4        0.83        1.19      5.51 o
 -12   5   4      217.33      207.65      9.42 o
 -11   5   4        0.29       -1.14      3.91 o
 -10   5   4        9.11       14.17      4.14 o
  -9   5   4        6.26        7.79      2.92 o
  -8   5   4        9.21       13.39      3.16 o
  -7   5   4       11.04        9.51      4.73 o
  -6   5   4        3.20        3.35      2.54 o
  -5   5   4      171.32      167.98      5.63 o
  -4   5   4      135.74      148.52      7.47 o
  -3   5   4      236.98      230.79      7.70 o
  -2   5   4       11.24        8.70      2.92 o
  -1   5   4       32.44       31.30      3.19 o
   0   5   4      177.33      184.22      6.14 o
   1   5   4      254.39      289.70      9.31 o
   2   5   4      140.58      151.15      6.25 o
   3   5   4       15.19       12.53      3.34 o
   4   5   4        0.16       -0.13      3.58 o
   5   5   4      167.56      166.99      6.95 o
   6   5   4       30.98       29.04      6.02 o
   7   5   4      280.91      267.14      9.60 o
   8   5   4      881.74      904.62     20.39 o
   9   5   4       80.12       86.66      7.40 o
  10   5   4       45.44       39.98      8.32 o
  11   5   4       46.95       44.31      7.72 o
  12   5   4       51.42       26.23     12.12 o
  13   5   4        0.01        1.45      7.60 o
  14   5   4        0.35        0.77      9.16 o
  15   5   4       67.87       84.44     12.46 o
 -18   6   4       22.46        6.04     13.95 o
 -17   6   4       55.75       41.67     14.41 o
 -16   6   4       48.15       39.95     12.94 o
 -15   6   4       10.13       15.59     11.00 o
 -14   6   4       19.19       18.39      6.17 o
 -13   6   4        4.96       -0.03      7.46 o
 -12   6   4      157.32      133.94      8.49 o
 -11   6   4        3.54        0.14      4.21 o
 -10   6   4       13.30       13.56      6.24 o
  -9   6   4        7.43       13.52      4.12 o
  -8   6   4       16.13        7.38      3.87 o
  -7   6   4       72.68       75.19      7.39 o
  -6   6   4       46.84       44.47      4.96 o
  -5   6   4      234.86      253.57      8.10 o
  -4   6   4      219.61      219.10      7.94 o
  -3   6   4      258.77      249.18      8.90 o
  -2   6   4       92.88       96.16      7.48 o
  -1   6   4        0.43        1.87      3.36 o
   0   6   4       68.56       75.00      5.14 o
   1   6   4       78.27       95.64     12.29 o
   2   6   4       10.11       16.35      3.78 o
   3   6   4      171.03      168.65     10.93 o
   4   6   4       71.19       74.77      6.43 o
   5   6   4        1.23        4.05      3.59 o
   6   6   4       48.36       37.84      6.02 o
   7   6   4       11.34       21.94      4.51 o
   8   6   4      487.82      499.68     14.67 o
   9   6   4        0.07       -0.90      6.73 o
  10   6   4      273.58      307.78     19.91 o
  11   6   4        6.10        1.16     11.80 o
  12   6   4       17.85       15.51      7.12 o
  13   6   4        0.90       15.33      7.97 o
  14   6   4        4.63       -7.56      8.74 o
 -17   7   4        1.77       -6.27     17.30 o
 -16   7   4       23.74       30.92     23.80 o
 -15   7   4       38.46       30.11     10.39 o
 -14   7   4       25.99        5.65      9.65 o
 -13   7   4        6.86        6.29      7.40 o
 -12   7   4      181.05      168.00     18.15 o
 -11   7   4      280.96      230.55     24.46 o
 -10   7   4      176.38      181.89     18.12 o
  -9   7   4        3.81        0.43      3.46 o
  -8   7   4       49.56       52.40      4.50 o
  -7   7   4        2.36       -1.08      3.03 o
  -6   7   4        0.04        2.32      3.04 o
  -5   7   4     2667.18     2767.01     55.14 o
  -4   7   4     3270.18     3493.69     90.97 o
  -3   7   4     1254.27     1320.57     29.33 o
  -2   7   4      157.60      155.10      7.49 o
  -1   7   4      571.34      592.71     19.06 o
   0   7   4       51.58       55.65      6.18 o
   1   7   4      116.65      117.20      7.00 o
   2   7   4      560.77      564.70     17.91 o
   3   7   4      207.89      195.33      9.14 o
   4   7   4      250.19      255.90      9.85 o
   5   7   4      201.55      177.83     13.56 o
   6   7   4      419.65      412.69     12.45 o
   7   7   4      185.94      185.52      8.54 o
   8   7   4      182.37      210.94     10.57 o
   9   7   4       50.69       43.65      7.44 o
  10   7   4       28.95       26.08      8.56 o
  11   7   4       80.20       62.05     12.04 o
  12   7   4       88.23       82.92     12.11 o
  13   7   4        7.50        5.69     12.13 o
  14   7   4       43.14       62.21     18.92 o
 -16   8   4      140.38      144.82     55.39 o
 -15   8   4       20.21       16.72     18.76 o
 -14   8   4       10.49       18.13     15.05 o
 -13   8   4       28.14        2.64     18.72 o
 -12   8   4       60.42       57.96     10.07 o
 -11   8   4        3.88        8.83      7.34 o
 -10   8   4      119.78      111.54     10.91 o
  -9   8   4      293.52      279.41     15.42 o
  -8   8   4       39.23       41.09      4.57 o
  -7   8   4       53.67       67.14     10.33 o
  -6   8   4      235.18      247.64     11.64 o
  -5   8   4      301.91      317.35     15.99 o
  -4   8   4      100.60      114.03     12.78 o
  -3   8   4       28.86       25.53      6.06 o
  -2   8   4      345.99      387.63     14.54 o
  -1   8   4       48.82       43.56      7.21 o
   0   8   4        8.18        7.08      3.86 o
   1   8   4       33.53       24.04      7.56 o
   2   8   4       91.89       76.72      6.24 o
   3   8   4      143.18      140.20      8.81 o
   4   8   4        5.82        4.39      6.38 o
   5   8   4        5.42       10.79      5.08 o
   6   8   4      378.60      410.53     15.30 o
   7   8   4      110.22      109.05      9.47 o
   8   8   4      309.76      354.08     18.71 o
   9   8   4       34.94       32.21      8.41 o
  10   8   4       63.16       48.12     10.65 o
  11   8   4       20.27        5.88     11.59 o
  12   8   4      126.21      112.95     20.14 o
 -14   9   4        0.10       37.01     14.38 o
 -13   9   4        3.53       -6.25     11.26 o
 -12   9   4       17.27       10.20     13.41 o
 -11   9   4       13.69       14.30     10.55 o
 -10   9   4        9.67        9.18      5.97 o
  -9   9   4       35.55       37.26      8.47 o
  -8   9   4       42.23       37.90      7.43 o
  -7   9   4       93.32       90.11      7.04 o
  -6   9   4        4.77       -3.84      6.25 o
  -5   9   4      146.25      132.33     10.03 o
  -4   9   4      123.59      123.26      8.87 o
  -3   9   4        1.32       -9.05      6.03 o
  -2   9   4        0.78       -7.56      5.04 o
  -1   9   4       36.30       23.97      6.79 o
   0   9   4        3.36       -0.56      8.38 o
   1   9   4        2.02        3.52      5.32 o
   2   9   4       22.52       20.89      6.46 o
   3   9   4       11.40       16.28      5.01 o
   4   9   4        0.50       -5.81      6.41 o
   5   9   4        0.28        2.82      6.29 o
   6   9   4       71.51       53.02     11.37 o
   7   9   4      145.32      160.26     13.04 o
   8   9   4       23.60       31.21     12.32 o
   9   9   4        2.77        2.50      8.34 o
  10   9   4        5.14      -12.04     14.68 o
  11   9   4        3.21       -2.62     14.85 o
 -13  10   4       79.80      102.96     19.69 o
 -12  10   4        0.41      -13.27     18.03 o
 -11  10   4        0.00       27.38     18.87 o
 -10  10   4       13.64        7.71     10.71 o
  -9  10   4        0.20       -6.76      9.04 o
  -8  10   4       10.54        2.11     14.91 o
  -7  10   4        2.42        8.07      8.38 o
  -6  10   4      192.98      180.26     12.11 o
  -5  10   4        4.03       -3.36      8.02 o
  -4  10   4      149.07      156.24     11.93 o
  -3  10   4      242.03      249.27     15.98 o
  -2  10   4        2.85        6.96      6.99 o
  -1  10   4       17.95       15.94      5.66 o
   0  10   4        6.80       13.24      6.17 o
   1  10   4        0.33        7.80      6.09 o
   2  10   4        0.06        4.33      7.24 o
   3  10   4       43.07       44.04      6.82 o
   4  10   4       77.91       73.99      8.58 o
   5  10   4       43.47       50.58     11.97 o
   6  10   4        3.37        6.18     13.97 o
   7  10   4       19.67       10.86      9.88 o
   8  10   4       30.50       30.31     23.45 o
   9  10   4       67.68       70.54     18.92 o
 -10  11   4        4.55       12.97     10.41 o
  -9  11   4       20.64       59.14     20.30 o
  -8  11   4        2.68       14.10     12.45 o
  -7  11   4       69.63       78.77     14.83 o
  -6  11   4        0.66       -0.71     11.52 o
  -5  11   4       33.91        6.54     24.94 o
  -4  11   4        0.16       -6.49      8.18 o
  -3  11   4       12.13       49.60     26.20 o
  -2  11   4      100.22      106.27     13.64 o
  -1  11   4        5.74        7.59     11.22 o
   0  11   4       27.27       26.90     21.43 o
   1  11   4       87.84      107.31     14.34 o
   2  11   4       48.71       33.23     16.34 o
   3  11   4       17.09        9.52      9.70 o
   4  11   4        1.47        2.31     10.56 o
   5  11   4      154.34      141.07     35.39 o
   6  11   4        2.02        2.27     14.27 o
   7  11   4      197.73      165.97     33.24 o
  -7  12   4       84.67       87.40     34.14 o
  -6  12   4        5.05       20.95     12.62 o
  -5  12   4      119.63      113.91     17.56 o
  -4  12   4       57.58       71.61     26.94 o
  -3  12   4        8.98       11.98     22.48 o
  -2  12   4        1.36       -8.77     14.95 o
  -1  12   4       18.82        3.00     18.65 o
   0  12   4       74.69      103.65     14.20 o
   1  12   4       76.88       22.02     56.13 o
   2  12   4        8.68       -7.21     12.78 o
   3  12   4        6.73      -13.09     10.77 o
   4  12   4       12.00       20.00     10.65 o
 -19   1   5        2.20        4.65     10.25 o
 -18   1   5       84.34       93.50     12.43 o
 -17   1   5      387.94      394.98     17.42 o
 -16   1   5       27.35       23.06      5.68 o
 -15   1   5       34.25       38.18     14.86 o
 -14   1   5       20.39       20.32      7.74 o
 -13   1   5        4.59        7.46      4.37 o
 -12   1   5       17.58       27.52      4.03 o
 -11   1   5        3.11        4.18      3.08 o
 -10   1   5      574.49      643.52     13.28 o
  -9   1   5       13.73       14.96      2.37 o
  -8   1   5        5.40        5.33      2.44 o
  -7   1   5        3.86        4.39      1.83 o
  -6   1   5       28.19       39.42      5.00 o
  -5   1   5       30.53       28.22      1.78 o
  -4   1   5        4.88        6.98      1.84 o
  -3   1   5       55.18       71.91      3.88 o
  -2   1   5       89.05       97.40      7.53 o
  -1   1   5     1083.59     1142.53     17.05 o
   0   1   5      284.86      311.19      5.92 o
   1   1   5        5.82        6.85      2.25 o
   2   1   5        3.25        5.01      1.97 o
   3   1   5        5.33        4.91      2.09 o
   4   1   5        3.74       -1.00      2.37 o
   5   1   5      195.61      185.13      5.36 o
   6   1   5     1347.83     1400.60     20.40 o
   7   1   5      201.74      194.21      6.56 o
   8   1   5       30.19       32.44      4.01 o
   9   1   5      106.57      100.74      5.65 o
  10   1   5       30.53       26.14      4.86 o
  11   1   5      287.73      298.89     13.48 o
  12   1   5       14.26       22.96      5.72 o
  13   1   5       60.27       68.77      9.69 o
  14   1   5        8.38        6.05      9.90 o
  15   1   5        0.24      -10.76     11.78 o
 -19   2   5       11.38       21.19     12.61 o
 -18   2   5       10.79       21.07     12.90 o
 -17   2   5      164.16      179.65     10.44 o
 -16   2   5       24.27       10.62      7.63 o
 -15   2   5        5.82        2.11     10.76 o
 -14   2   5       52.33       54.88      4.81 o
 -13   2   5        0.02       -5.80      5.05 o
 -12   2   5        1.81        3.77      2.75 o
 -11   2   5        4.80        7.92      2.69 o
 -10   2   5      210.49      222.48      8.73 o
  -9   2   5       64.56       85.00      6.94 o
  -8   2   5      103.60      109.07      4.84 o
  -7   2   5       64.49       59.52      3.43 o
  -6   2   5        0.65        2.21      1.41 o
  -5   2   5       43.28       47.11      4.72 o
  -4   2   5        0.04       -1.69      3.28 o
  -3   2   5        3.44        2.57      3.34 o
  -2   2   5     1254.10     1337.72     25.45 o
  -1   2   5       73.75       91.99      5.07 o
   0   2   5      162.52      204.09      4.77 o
   1   2   5      196.21      217.61      5.87 o
   2   2   5       14.18       18.45      3.07 o
   3   2   5       19.21       18.11      3.63 o
   4   2   5        0.43        3.02      2.61 o
   5   2   5      907.56      953.23     21.58 o
   6   2   5       16.88        8.60      3.52 o
   7   2   5      773.21      780.34     15.11 o
   8   2   5       30.94       23.29      4.88 o
   9   2   5       10.09        4.08      4.08 o
  10   2   5      203.43      196.00     10.09 o
  11   2   5        2.62        2.39      5.72 o
  12   2   5        7.33       11.10      6.40 o
  13   2   5        0.12        0.25      5.73 o
  14   2   5      143.74      149.86     19.99 o
  15   2   5       72.91       75.45     17.40 o
 -19   3   5        7.75      -14.23     26.26 o
 -18   3   5       27.41       62.37     15.67 o
 -17   3   5        0.55        9.23      8.15 o
 -16   3   5      234.61      235.06     14.66 o
 -15   3   5        2.40        2.92      4.07 o
 -14   3   5       18.61       10.21      5.00 o
 -13   3   5      104.29       95.53      5.78 o
 -12   3   5       38.60       38.28      3.85 o
 -11   3   5       12.04        9.35      2.90 o
 -10   3   5       65.05       67.58      4.55 o
  -9   3   5       92.40       90.24      4.43 o
  -8   3   5        2.65        2.97      2.19 o
  -7   3   5        0.03        1.78      2.16 o
  -6   3   5      315.65      299.46      6.97 o
  -5   3   5        0.47       -0.30      3.16 o
  -4   3   5      304.67      302.23      9.68 o
  -3   3   5      287.91      313.62     10.32 o
  -2   3   5       34.86       30.21      5.42 o
  -1   3   5      605.19      705.08     16.21 o
   0   3   5       91.56      101.67      4.98 o
   1   3   5       12.40        9.13      3.62 o
   2   3   5       37.86       44.67      4.04 o
   3   3   5       57.45       61.36      4.97 o
   4   3   5      500.17      567.10     17.72 o
   5   3   5      288.15      295.14      8.64 o
   6   3   5     1481.57     1612.99     26.27 o
   7   3   5        0.32        0.43      3.68 o
   8   3   5      335.04      359.68     10.76 o
   9   3   5      482.23      472.61     14.52 o
  10   3   5       19.93       20.75      7.11 o
  11   3   5        5.79       15.75      5.79 o
  12   3   5        3.78        2.43      6.38 o
  13   3   5       58.91       72.58      9.09 o
  14   3   5        0.01        3.96     10.05 o
  15   3   5       67.81       84.68     11.89 o
 -18   4   5       95.72      157.82     20.87 o
 -17   4   5       49.73       66.08     12.98 o
 -16   4   5        0.00        8.59      9.24 o
 -15   4   5        4.19       -1.58      5.62 o
 -14   4   5      316.86      292.36     10.70 o
 -13   4   5        0.65        0.63      4.16 o
 -12   4   5       28.46       33.19      5.78 o
 -11   4   5       17.13       18.08      3.41 o
 -10   4   5       18.91       23.82      3.45 o
  -9   4   5       25.35       27.59      4.34 o
  -8   4   5       44.93       39.56      8.97 o
  -7   4   5      926.05      923.78     17.44 o
  -6   4   5       50.00       40.61      2.67 o
  -5   4   5      610.93      616.53     18.04 o
  -4   4   5       66.64       67.99     10.00 o
  -3   4   5      185.90      165.94     15.60 o
  -2   4   5       64.19       70.34      6.40 o
  -1   4   5        0.79        2.74      1.63 o
   0   4   5       16.64       26.40      2.23 o
   1   4   5        4.11        1.26      2.44 o
   2   4   5       52.23       45.20      3.26 o
   3   4   5       60.75       50.52      4.76 o
   4   4   5        7.30        5.74      3.62 o
   5   4   5        0.68       11.83      3.45 o
   6   4   5       72.24       70.51      6.49 o
   7   4   5      409.23      440.54     13.07 o
   8   4   5      134.65      122.05      6.97 o
   9   4   5       29.76       26.61      5.34 o
  10   4   5       37.39       40.66      8.19 o
  11   4   5        0.15       12.42      6.14 o
  12   4   5       53.80       51.55      8.14 o
  13   4   5       26.78       39.31      9.57 o
  14   4   5      124.00      119.47     17.29 o
 -18   5   5      150.85       45.91     64.42 o
 -17   5   5       72.49       86.75     26.67 o
 -16   5   5       78.29       70.94     15.87 o
 -15   5   5      173.91      165.26      9.59 o
 -14   5   5       78.35       61.78      7.12 o
 -13   5   5       55.11       57.53      6.86 o
 -12   5   5       25.49       18.94      5.92 o
 -11   5   5        1.44        1.45      3.53 o
 -10   5   5      274.43      290.10     10.45 o
  -9   5   5        2.37        0.49      2.34 o
  -8   5   5      702.29      716.99     21.62 o
  -7   5   5      617.39      638.71     24.63 o
  -6   5   5       97.11       95.94      7.52 o
  -5   5   5      399.47      427.50     11.20 o
  -4   5   5      182.52      182.26      8.57 o
  -3   5   5      987.54     1011.24     22.12 o
  -2   5   5       25.54       21.98      2.43 o
  -1   5   5       89.96       81.31      3.83 o
   0   5   5       54.33       47.16      7.43 o
   1   5   5        5.01        8.37      6.33 o
   2   5   5      674.95      715.90     14.73 o
   3   5   5       44.38       34.24      4.54 o
   4   5   5      291.01      283.05      8.28 o
   5   5   5       20.80       19.90      4.34 o
   6   5   5      141.03      149.18      8.11 o
   7   5   5       52.19       54.24      5.95 o
   8   5   5       36.82       50.02      8.64 o
   9   5   5       17.34       12.50      6.40 o
  10   5   5       57.04       65.86      9.30 o
  11   5   5       23.13        9.91      7.27 o
  12   5   5        0.91       -0.11      9.14 o
  13   5   5        8.15        0.29      9.34 o
  14   5   5       11.06       10.14     12.60 o
 -17   6   5       68.06       41.28     14.27 o
 -16   6   5       43.69       38.32     11.44 o
 -15   6   5        9.39       -3.01      9.12 o
 -14   6   5        2.96       -3.82      4.90 o
 -13   6   5       58.02       51.57      6.00 o
 -12   6   5        5.83        7.04      4.19 o
 -11   6   5        8.12        4.23      3.90 o
 -10   6   5       27.18       23.26      3.94 o
  -9   6   5      129.90      129.90      8.49 o
  -8   6   5        0.58        0.96      2.95 o
  -7   6   5       12.17        7.55      3.24 o
  -6   6   5      910.16      960.98     26.18 o
  -5   6   5       47.12       41.77      4.82 o
  -4   6   5      599.54      593.33     13.60 o
  -3   6   5        1.16       -0.09      5.32 o
  -2   6   5       38.88       43.19      4.86 o
  -1   6   5        7.16        7.83      3.30 o
   0   6   5       56.59       58.90      4.02 o
   1   6   5      225.33      240.95     10.12 o
   2   6   5       76.26       88.48      7.54 o
   3   6   5       10.83        4.44      3.79 o
   4   6   5        1.23        4.14      4.01 o
   5   6   5       22.43       17.97      4.79 o
   6   6   5       59.93       53.61      7.52 o
   7   6   5       35.50       28.83      5.79 o
   8   6   5        9.44       -2.30      7.22 o
   9   6   5        7.95       -3.91      6.82 o
  10   6   5      343.73      388.45     32.47 o
  11   6   5       18.18        8.99     11.19 o
  12   6   5        1.44       15.23      9.80 o
  13   6   5       14.49       29.03     14.30 o
 -16   7   5        5.45        3.14     10.78 o
 -15   7   5       19.13        3.21     12.72 o
 -14   7   5       12.62        7.07     11.18 o
 -13   7   5        3.12       -7.20     11.49 o
 -12   7   5        1.74       -4.52      4.66 o
 -11   7   5       25.90       15.50      4.50 o
 -10   7   5       74.89       67.10      8.47 o
  -9   7   5        8.46        9.39      3.42 o
  -8   7   5       28.11       22.81      7.19 o
  -7   7   5        2.66       -0.57      3.90 o
  -6   7   5        7.92        3.18      5.62 o
  -5   7   5       43.58       50.61      4.30 o
  -4   7   5       72.62       85.30      4.68 o
  -3   7   5        6.01        8.89      3.41 o
  -2   7   5        4.53        8.85      3.24 o
  -1   7   5        2.01        4.94      2.64 o
   0   7   5       21.38       25.90      3.75 o
   1   7   5       11.91        7.00      3.84 o
   2   7   5        4.62        1.59      3.81 o
   3   7   5        0.51       -1.31      4.10 o
   4   7   5        4.69        6.29      4.23 o
   5   7   5       27.78       24.54      5.85 o
   6   7   5        9.28       14.41      5.06 o
   7   7   5       10.26        1.01      6.03 o
   8   7   5        8.69        5.72      8.14 o
   9   7   5        5.56       15.61      9.40 o
  10   7   5        4.39        5.98     10.86 o
  11   7   5       10.24       28.95     21.03 o
  12   7   5       46.65       60.64     15.23 o
 -15   8   5        0.47      -18.87     18.87 o
 -14   8   5        0.10       -8.00     10.02 o
 -13   8   5       10.57        4.49      8.64 o
 -12   8   5       45.13       31.75     19.67 o
 -11   8   5        0.05       -2.13      8.08 o
 -10   8   5       21.02       24.08      6.32 o
  -9   8   5        3.58       -1.14      3.79 o
  -8   8   5        0.00       -0.36      4.67 o
  -7   8   5       56.05       46.85      9.36 o
  -6   8   5        0.50       -3.57      3.18 o
  -5   8   5      670.86      695.13     24.71 o
  -4   8   5        7.28        7.92      4.48 o
  -3   8   5      169.28      163.72     17.19 o
  -2   8   5      122.27      108.59     10.58 o
  -1   8   5        0.00       -1.72      5.33 o
   0   8   5       34.66       21.68      4.46 o
   1   8   5        0.04       -5.97      4.03 o
   2   8   5      145.39      140.47      8.39 o
   3   8   5        1.74        0.44      5.08 o
   4   8   5      219.18      194.98     15.59 o
   5   8   5      192.75      180.18     12.81 o
   6   8   5       34.79       32.64     13.73 o
   7   8   5       46.93       51.63      8.92 o
   8   8   5       25.67       15.70      9.89 o
   9   8   5        2.69       25.34     14.37 o
  10   8   5        0.98      -12.41     16.08 o
  11   8   5       60.93       53.70     19.97 o
 -13   9   5        0.17       14.19      9.68 o
 -12   9   5        6.07        8.38     12.90 o
 -11   9   5        0.04       15.68     16.82 o
 -10   9   5       76.27       93.82     26.76 o
  -9   9   5        1.11       -3.20     15.65 o
  -8   9   5       25.65       42.32     13.63 o
  -7   9   5      163.67      151.29      8.59 o
  -6   9   5       52.38       31.18      5.94 o
  -5   9   5       50.75       52.53      6.49 o
  -4   9   5      103.82      100.90      7.71 o
  -3   9   5      495.86      472.72     16.88 o
  -2   9   5       32.65       41.20      6.30 o
  -1   9   5       46.47       52.12     10.05 o
   0   9   5       26.69       32.29      5.73 o
   1   9   5        0.42       -3.01      4.33 o
   2   9   5       49.71       36.00      6.89 o
   3   9   5      133.69      127.37      8.15 o
   4   9   5      284.91      304.55     18.95 o
   5   9   5        8.00       10.40      8.76 o
   6   9   5        1.50        4.59     18.45 o
   7   9   5        7.47       10.82     14.51 o
   8   9   5       72.71       50.63     18.24 o
   9   9   5        8.74       33.86     16.00 o
 -11  10   5        0.00       -5.34     10.35 o
 -10  10   5        7.13        8.03     14.36 o
  -9  10   5      110.98      133.50     30.04 o
  -8  10   5       48.60       31.15     10.69 o
  -7  10   5      381.65      415.47     43.96 o
  -6  10   5       73.87       60.62     12.33 o
  -5  10   5      323.51      317.40     21.32 o
  -4  10   5      247.75      249.10     19.81 o
  -3  10   5        7.43       10.47     11.26 o
  -2  10   5       58.89       58.48     10.42 o
  -1  10   5       12.40       30.79     10.30 o
   0  10   5       10.01        9.84      7.89 o
   1  10   5       82.82       93.55     12.95 o
   2  10   5       51.76       31.75      9.46 o
   3  10   5      191.26      200.85     16.34 o
   4  10   5      108.50       98.81     25.70 o
   5  10   5       23.20       17.55      9.28 o
   6  10   5      133.35      115.62     22.84 o
   7  10   5       92.30      108.60     19.47 o
  -9  11   5        7.87       -7.37     26.50 o
  -8  11   5        0.01      -13.72     31.28 o
  -7  11   5       13.96       12.40     14.34 o
  -6  11   5        8.57       19.83      9.08 o
  -5  11   5       49.01       52.00     11.91 o
  -4  11   5        0.30       11.07     10.33 o
  -3  11   5        0.68       -8.10     11.63 o
  -2  11   5       30.98       32.58     10.28 o
  -1  11   5       51.35       52.46     20.32 o
   0  11   5        0.26      -12.55     11.31 o
   1  11   5       40.16       49.14      9.66 o
   2  11   5       93.06      100.53     14.04 o
   3  11   5       26.28       25.17     12.54 o
   4  11   5        0.73        8.55     16.46 o
   5  11   5      137.32      149.37     30.68 o
  -3  12   5        0.09       27.90     26.26 o
  -2  12   5       19.84        7.34     12.97 o
  -1  12   5       21.41       22.44     10.21 o
 -19   0   6        1.06       10.62     10.62 o
 -18   0   6        5.82        2.77     12.22 o
 -17   0   6      256.92      280.51     41.44 o
 -16   0   6      666.95      801.01     34.71 o
 -15   0   6        1.46        2.76      6.87 o
 -14   0   6      119.73      162.11     25.11 o
 -13   0   6        7.61       15.38      6.20 o
 -12   0   6        9.78        8.41      5.63 o
 -11   0   6       24.30       44.35      7.23 o
 -10   0   6       12.12        9.07      4.52 o
  -9   0   6     1063.38     1175.90     26.52 o
  -8   0   6       23.08       25.89      3.82 o
  -7   0   6      297.76      283.75     10.24 o
  -6   0   6       17.42       26.63      5.13 o
  -5   0   6        0.42       -1.63      3.12 o
  -4   0   6       23.51       26.43      3.87 o
  -3   0   6       44.28       52.37      4.10 o
  -2   0   6     3038.62     3441.02     75.03 o
  -1   0   6      394.67      412.85     14.20 o
   0   0   6      100.79       97.29      4.89 o
   1   0   6       89.36       87.42      8.21 o
   2   0   6        6.00       10.40      2.83 o
   3   0   6        0.47        3.46      3.75 o
   4   0   6      549.95      603.11     21.68 o
   5   0   6     7941.72     8701.68    128.78 o
   6   0   6      739.38      771.08     25.57 o
   7   0   6      234.27      249.10     10.53 o
   8   0   6      117.75      128.08      9.58 o
   9   0   6       49.23       43.58      7.70 o
  10   0   6       53.76       40.43      8.96 o
  11   0   6        7.75       21.56      8.57 o
  12   0   6      498.72      660.48     32.85 o
  13   0   6      176.32      183.25     79.60 o
  14   0   6      110.60      184.45     22.61 o
 -19   1   6       58.84       48.12     10.08 o
 -18   1   6      117.70      107.66     11.84 o
 -17   1   6        1.44        3.48      8.29 o
 -16   1   6       56.22       58.01      9.49 o
 -15   1   6      130.52      128.88      8.03 o
 -14   1   6       69.05       74.57     10.69 o
 -13   1   6        0.46        1.60      3.33 o
 -12   1   6       33.13       36.30      4.44 o
 -11   1   6       82.03       98.03      6.66 o
 -10   1   6       38.18       45.63      3.85 o
  -9   1   6       67.38       71.44      3.86 o
  -8   1   6      299.18      332.79      8.01 o
  -7   1   6      154.38      160.69      6.38 o
  -6   1   6        3.25        5.18      1.55 o
  -5   1   6       37.25       31.24      3.84 o
  -4   1   6      114.32      128.40      5.22 o
  -3   1   6        2.27        7.24      2.28 o
  -2   1   6       94.27      101.17      8.10 o
  -1   1   6      263.11      272.38      6.26 o
   0   1   6      181.10      186.23      6.58 o
   1   1   6       37.78       34.21      2.73 o
   2   1   6       43.21       43.27      3.16 o
   3   1   6       33.04       34.93      2.88 o
   4   1   6        9.16       11.69      3.17 o
   5   1   6       52.20       45.14      5.12 o
   6   1   6      683.62      730.86     13.69 o
   7   1   6     1198.79     1289.88     21.94 o
   8   1   6       84.59       91.00      5.20 o
   9   1   6       70.14       61.52      8.39 o
  10   1   6       19.17       17.14      5.88 o
  11   1   6       21.49       21.51      6.24 o
  12   1   6       42.79       59.66      9.39 o
  13   1   6       64.15       85.93     13.70 o
  14   1   6      143.89      138.32     16.46 o
 -18   2   6        3.31      -12.40      8.27 o
 -17   2   6       83.46       96.36     11.13 o
 -16   2   6       14.22       19.06     10.52 o
 -15   2   6        2.90       -4.51      4.90 o
 -14   2   6       62.74       61.64      5.56 o
 -13   2   6        3.01        4.75      4.12 o
 -12   2   6        7.21        8.45      3.64 o
 -11   2   6        3.43        1.39      2.90 o
 -10   2   6        9.36       14.41      2.92 o
  -9   2   6       69.03       75.39      4.21 o
  -8   2   6      166.12      160.51      6.24 o
  -7   2   6      535.90      547.63     12.99 o
  -6   2   6       32.88       30.72      4.69 o
  -5   2   6      135.09      150.04      6.98 o
  -4   2   6       11.14       10.99      3.62 o
  -3   2   6       32.87       31.68      7.58 o
  -2   2   6        4.39        6.96      4.76 o
  -1   2   6       27.67       43.45      8.13 o
   0   2   6        7.08        4.58      2.60 o
   1   2   6        5.48        6.42      2.59 o
   2   2   6        0.09        3.67      2.49 o
   3   2   6        6.96        5.47      3.33 o
   4   2   6      165.04      162.66      5.67 o
   5   2   6       66.44       58.25      4.29 o
   6   2   6      344.36      353.44      9.94 o
   7   2   6        7.88        5.46      5.09 o
   8   2   6       50.07       47.85      5.23 o
   9   2   6        6.83        2.24      5.31 o
  10   2   6      109.79      106.37      9.59 o
  11   2   6        3.54       -0.30      6.93 o
  12   2   6        0.01       -1.24     11.07 o
  13   2   6       50.09       45.84     15.87 o
  14   2   6        5.39        8.33     15.30 o
 -18   3   6        0.64        5.32     11.04 o
 -17   3   6       43.83       25.37     23.80 o
 -16   3   6       45.61       62.26     18.01 o
 -15   3   6       77.33       62.44      8.13 o
 -14   3   6        3.06        1.01      4.80 o
 -13   3   6       57.09       56.92      5.35 o
 -12   3   6      235.85      242.96     10.53 o
 -11   3   6        2.19       -1.14      2.62 o
 -10   3   6       49.91       48.94      8.95 o
  -9   3   6       22.34       29.98      3.14 o
  -8   3   6      499.05      515.50     16.90 o
  -7   3   6       53.53       39.20      6.54 o
  -6   3   6      146.58      156.41     16.35 o
  -5   3   6      890.56      952.15     21.06 o
  -4   3   6       73.28       77.10      5.71 o
  -3   3   6      140.33      137.85      6.83 o
  -2   3   6        0.92       -1.20      5.19 o
  -1   3   6       55.15       63.35      5.28 o
   0   3   6       61.14       55.86      2.75 o
   1   3   6       32.05       26.74      2.57 o
   2   3   6      164.52      165.32      6.59 o
   3   3   6      134.84      140.76      6.55 o
   4   3   6       29.69       26.63      4.21 o
   5   3   6       22.42       20.57      3.64 o
   6   3   6      103.68      119.92      7.18 o
   7   3   6       15.37       16.69      4.36 o
   8   3   6       34.22       20.02      6.79 o
   9   3   6        0.24       -2.46      5.89 o
  10   3   6       29.87       28.88      6.15 o
  11   3   6        2.07       -7.32      7.81 o
  12   3   6        0.05       -0.69     10.00 o
  13   3   6       10.17       12.27     13.60 o
 -18   4   6       42.35       24.70     11.38 o
 -17   4   6      162.50      210.51     45.54 o
 -16   4   6       96.21       76.41      9.84 o
 -15   4   6       56.14       40.20     24.52 o
 -14   4   6       56.41       39.35      5.89 o
 -13   4   6       20.22       13.92      4.27 o
 -12   4   6       66.98       47.02      6.46 o
 -11   4   6       37.24       42.73      7.13 o
 -10   4   6       42.08       41.61      4.22 o
  -9   4   6      268.35      282.02      9.83 o
  -8   4   6      321.16      325.42     10.94 o
  -7   4   6       88.63       87.94      6.59 o
  -6   4   6      324.32      324.99     14.19 o
  -5   4   6       11.96       13.11      4.98 o
  -4   4   6      494.41      523.16     19.79 o
  -3   4   6       93.63       93.12      7.05 o
  -2   4   6       20.04       17.19      4.94 o
  -1   4   6       41.07       30.89      7.52 o
   0   4   6       71.41       62.88      4.43 o
   1   4   6       11.86       12.02      2.58 o
   2   4   6        0.60       -4.77      3.18 o
   3   4   6      204.50      222.21      7.02 o
   4   4   6       17.60       16.85      4.57 o
   5   4   6      170.27      183.23      7.52 o
   6   4   6      146.42      135.50     11.17 o
   7   4   6       13.28        9.08      5.43 o
   8   4   6       29.12       32.83      8.99 o
   9   4   6        0.11       -0.60      6.13 o
  10   4   6      338.21      309.54     16.90 o
  11   4   6       13.39       29.21      8.89 o
  12   4   6      284.19      258.87     33.36 o
  13   4   6        0.98      -12.54     16.09 o
 -17   5   6        4.96      -36.93     24.62 o
 -16   5   6        0.57        6.21     16.81 o
 -15   5   6        0.00       -0.44      6.41 o
 -14   5   6        3.67        3.46      6.63 o
 -13   5   6      154.11      139.68      7.95 o
 -12   5   6       20.75       15.46      4.09 o
 -11   5   6       26.08       22.24      7.60 o
 -10   5   6       14.08        5.87      2.64 o
  -9   5   6       44.35       43.12      5.38 o
  -8   5   6        2.02        4.87      2.29 o
  -7   5   6       50.04       42.33      6.57 o
  -6   5   6     2053.80     2179.85     46.82 o
  -5   5   6     1028.53     1140.59     31.06 o
  -4   5   6       30.43       10.79      5.42 o
  -3   5   6      118.82      125.22     10.50 o
  -2   5   6        0.33        5.54      4.82 o
  -1   5   6        3.89        8.12      4.65 o
   0   5   6        1.94        4.80      1.76 o
   1   5   6      249.04      211.77      6.89 o
   2   5   6      621.46      681.25     23.07 o
   3   5   6       82.81       73.59      4.80 o
   4   5   6       99.19      105.66      6.21 o
   5   5   6        0.63       -0.70      4.37 o
   6   5   6       46.93       40.50      6.15 o
   7   5   6        9.95       12.36      6.32 o
   8   5   6       11.03        8.79      6.76 o
   9   5   6      210.10      194.17     12.92 o
  10   5   6      108.52      106.02     11.01 o
  11   5   6        6.44       17.63     11.82 o
  12   5   6        1.71        4.51     12.60 o
 -16   6   6       34.00       23.44     10.44 o
 -15   6   6       28.55       31.29     10.23 o
 -14   6   6       21.91       21.11     14.21 o
 -13   6   6       17.11        7.70      4.91 o
 -12   6   6        6.51       -2.91      4.10 o
 -11   6   6       15.07       15.66      5.42 o
 -10   6   6        0.33       -1.85      3.05 o
  -9   6   6        7.37        9.24      2.54 o
  -8   6   6        4.79        1.22      1.69 o
  -7   6   6      132.42      129.78     10.60 o
  -6   6   6       70.78       54.50      7.83 o
  -5   6   6      364.25      371.85     16.48 o
  -4   6   6      736.85      781.43     23.19 o
  -3   6   6        2.05        4.40      5.72 o
  -2   6   6       47.11       42.41      6.36 o
  -1   6   6        1.21       -2.89      2.21 o
   0   6   6        4.91        1.34      3.31 o
   1   6   6      163.81      147.97     10.12 o
   2   6   6      123.21      106.70      5.87 o
   3   6   6      275.43      239.73     14.61 o
   4   6   6        0.24       -6.49      4.32 o
   5   6   6       14.94       11.87      4.23 o
   6   6   6       48.95       63.48      9.11 o
   7   6   6       34.70       29.31      6.27 o
   8   6   6       69.43       60.55     10.05 o
   9   6   6       44.49       39.11     11.83 o
  10   6   6        1.43      -16.12     11.48 o
  11   6   6       24.70       50.07     12.77 o
 -15   7   6       34.66       37.30     10.73 o
 -14   7   6       15.92       35.27     19.15 o
 -13   7   6       16.26        8.15     25.54 o
 -12   7   6      153.18      140.74     23.22 o
 -11   7   6        8.29        2.17     15.04 o
 -10   7   6       20.04       14.62      5.01 o
  -9   7   6       11.46        8.19      5.55 o
  -8   7   6      150.75      172.40      7.15 o
  -7   7   6       33.68       30.07      5.03 o
  -6   7   6        4.30        4.31      5.20 o
  -5   7   6       16.54       12.15      2.48 o
  -4   7   6       28.24       30.26      4.99 o
  -3   7   6       93.58       88.97      5.42 o
  -2   7   6        0.03       -1.52      3.45 o
  -1   7   6      232.08      253.77     10.42 o
   0   7   6      109.09      102.79      8.04 o
   1   7   6        6.27        5.83      3.56 o
   2   7   6        6.09        6.57      4.02 o
   3   7   6       28.63       21.03      4.78 o
   4   7   6      269.61      269.60     18.30 o
   5   7   6        4.47       -6.87      4.58 o
   6   7   6      101.41       87.91     10.34 o
   7   7   6       13.75        1.61      9.29 o
   8   7   6       79.23       94.39     16.09 o
   9   7   6       46.09       57.20     32.55 o
  10   7   6       17.21        9.92     15.45 o
 -14   8   6       11.49       -2.54     11.54 o
 -13   8   6       13.99       17.12      8.88 o
 -12   8   6       26.55       31.18      8.64 o
 -11   8   6        1.11       -6.64      6.59 o
 -10   8   6        5.21       10.11      6.98 o
  -9   8   6        0.48       -5.93      8.95 o
  -8   8   6       94.96       77.76     18.30 o
  -7   8   6      216.92      205.04      9.64 o
  -6   8   6      192.41      158.85     12.22 o
  -5   8   6      132.14      129.00      8.62 o
  -4   8   6      121.72      117.58      6.47 o
  -3   8   6        4.49        8.79      3.09 o
  -2   8   6      158.23      170.80      9.24 o
  -1   8   6       79.76       84.71      5.67 o
   0   8   6      103.52       92.32      7.41 o
   1   8   6      122.03      115.84      9.93 o
   2   8   6       91.06       72.43      7.77 o
   3   8   6      173.76      194.99     10.60 o
   4   8   6        9.25        0.30      6.28 o
   5   8   6       66.56       88.28     15.72 o
   6   8   6       57.26       60.16     12.59 o
   7   8   6       37.41       36.76     11.22 o
   8   8   6      126.32      112.98     23.81 o
   9   8   6       21.53       42.57     21.11 o
 -12   9   6       11.71       22.60     20.28 o
 -11   9   6        1.41        5.05     10.47 o
 -10   9   6       77.38       87.03     15.87 o
  -9   9   6       11.60        7.18      5.93 o
  -8   9   6       39.58       20.08      6.43 o
  -7   9   6      131.83      113.92     11.79 o
  -6   9   6      146.00      105.34     10.46 o
  -5   9   6      119.03      142.66     15.04 o
  -4   9   6        0.53        5.36      5.33 o
  -3   9   6        2.07       -2.13      5.42 o
  -2   9   6        7.16       -9.05      8.13 o
  -1   9   6      130.95      155.75     19.66 o
   0   9   6        8.99        9.62      4.63 o
   1   9   6        1.87       -9.86      6.64 o
   2   9   6      120.10      104.94      9.74 o
   3   9   6       11.05       22.31      8.87 o
   4   9   6        0.01       -3.50      9.00 o
   5   9   6       24.93       22.18     19.15 o
   6   9   6       21.22       15.78     11.88 o
   7   9   6       55.37       79.10     16.61 o
 -10  10   6      103.64       63.82     49.28 o
  -9  10   6       33.69       31.95     20.71 o
  -8  10   6       11.63       12.13      7.20 o
  -7  10   6        4.70        7.66      7.62 o
  -6  10   6        4.31        9.60      7.24 o
  -5  10   6        4.73       14.73      9.04 o
  -4  10   6       20.26       35.07      8.37 o
  -3  10   6       28.02       18.42     20.03 o
  -2  10   6        0.82        4.55      5.95 o
  -1  10   6       15.08       37.65     12.68 o
   0  10   6        6.33        5.06     11.96 o
   1  10   6       12.13       -6.48      8.45 o
   2  10   6      145.23      169.55     18.27 o
   3  10   6        8.41       -2.28      8.67 o
   4  10   6      112.76      151.35     15.91 o
   5  10   6       30.79       29.68     10.87 o
  -6  11   6        1.06        6.07     13.04 o
  -5  11   6       40.83        3.41     39.43 o
  -4  11   6        8.40        7.09     28.89 o
  -3  11   6        8.22        7.10      7.17 o
  -2  11   6       10.36        7.34      8.29 o
  -1  11   6        8.08       15.92      9.48 o
   0  11   6        0.99       -1.78     11.40 o
   1  11   6        2.01        3.35      7.24 o
 -18   1   7        0.17        6.38     10.87 o
 -17   1   7        0.94        2.54      9.39 o
 -16   1   7        7.15       15.20      8.76 o
 -15   1   7        0.54       -1.45      6.99 o
 -14   1   7       27.76       36.90      6.01 o
 -13   1   7       12.67        9.30      3.45 o
 -12   1   7       33.09       30.18      3.94 o
 -11   1   7        2.01       -1.50      4.67 o
 -10   1   7       35.21       28.95      5.21 o
  -9   1   7       19.22       19.74      3.81 o
  -8   1   7        7.07        7.76      1.98 o
  -7   1   7       58.38       65.53      7.08 o
  -6   1   7       35.81       37.28      4.18 o
  -5   1   7       34.48       38.03      4.07 o
  -4   1   7       16.11       14.13      3.01 o
  -3   1   7       95.26       86.41      8.55 o
  -2   1   7       12.03       14.83      2.74 o
  -1   1   7        7.68        7.32      4.97 o
   0   1   7        1.78        0.67      1.93 o
   1   1   7        1.69        0.41      1.96 o
   2   1   7       38.75       34.66      3.00 o
   3   1   7       12.48       16.34      2.86 o
   4   1   7        2.50        1.07      3.18 o
   5   1   7       50.97       52.20      4.43 o
   6   1   7      147.49      134.50     10.08 o
   7   1   7        3.08        8.21      5.61 o
   8   1   7       19.62       13.78      6.38 o
   9   1   7       58.86       70.23      7.25 o
  10   1   7        0.01       -3.42      6.60 o
  11   1   7       12.64       18.09     15.66 o
  12   1   7        0.15       -4.92     15.59 o
 -17   2   7        3.83       12.15      8.04 o
 -16   2   7      243.77      241.53     16.35 o
 -15   2   7       57.10       58.54      7.63 o
 -14   2   7        5.95       10.95      5.72 o
 -13   2   7       14.15       15.39      7.39 o
 -12   2   7        1.62        0.73      3.45 o
 -11   2   7        0.26        3.01      2.62 o
 -10   2   7       11.38        9.35      2.89 o
  -9   2   7      724.04      778.23     18.90 o
  -8   2   7      245.45      262.24      9.24 o
  -7   2   7      227.98      231.85     12.08 o
  -6   2   7       28.07       33.28      5.38 o
  -5   2   7       75.43       78.84      6.12 o
  -4   2   7      588.70      655.03     21.64 o
  -3   2   7       17.14       21.61      4.59 o
  -2   2   7        7.03       16.54      4.57 o
  -1   2   7       97.78      104.94      7.51 o
   0   2   7      115.86      122.23      5.59 o
   1   2   7      334.71      363.88      9.13 o
   2   2   7        0.01       -1.34      2.30 o
   3   2   7     1391.81     1524.60     24.77 o
   4   2   7       25.23       25.75      4.65 o
   5   2   7     1001.62     1094.05     21.64 o
   6   2   7      478.11      529.50     13.10 o
   7   2   7       92.10       87.72      7.37 o
   8   2   7      199.45      184.13      9.94 o
   9   2   7        1.34       13.05      8.28 o
  10   2   7       37.61       55.44     11.30 o
  11   2   7       14.39       19.32     12.93 o
  12   2   7      368.48      332.33     27.75 o
 -17   3   7       32.58       38.96     21.96 o
 -16   3   7        0.64        4.66     10.96 o
 -15   3   7       58.81       60.31     10.22 o
 -14   3   7       29.10       23.18      5.05 o
 -13   3   7        9.43       11.53      4.12 o
 -12   3   7        3.25        8.79      4.21 o
 -11   3   7       40.38       39.42      3.70 o
 -10   3   7      194.93      201.25      8.92 o
  -9   3   7       18.01       17.61      5.50 o
  -8   3   7      731.45      791.58     24.40 o
  -7   3   7        2.09        3.43      4.46 o
  -6   3   7      141.86      155.56      7.51 o
  -5   3   7      921.15      986.38     31.06 o
  -4   3   7      116.35      137.19      7.33 o
  -3   3   7        3.38        0.82      3.59 o
  -2   3   7        0.11        4.01      4.15 o
  -1   3   7       24.53       24.23      5.24 o
   0   3   7       15.99       19.29      6.44 o
   1   3   7       85.82       72.78      4.08 o
   2   3   7      839.19      872.19     18.83 o
   3   3   7      171.08      183.38      6.28 o
   4   3   7      233.06      269.85      8.50 o
   5   3   7        6.16       -3.48      4.34 o
   6   3   7      126.05      134.07     10.61 o
   7   3   7       22.17       10.49      6.92 o
   8   3   7       32.74       33.09     11.39 o
   9   3   7        1.78       -5.22      9.53 o
  10   3   7        8.36       19.35     14.98 o
  11   3   7        6.13       24.04     21.53 o
 -17   4   7        0.83        0.88     18.87 o
 -16   4   7        0.15        4.16      8.98 o
 -15   4   7        8.50       -3.90      6.51 o
 -14   4   7       15.79       21.07      6.40 o
 -13   4   7       49.65       43.54      5.50 o
 -12   4   7       46.70       37.82      6.03 o
 -11   4   7        2.30       -0.72      2.75 o
 -10   4   7       19.04        4.02      7.80 o
  -9   4   7       24.74       16.96      5.73 o
  -8   4   7        0.30        4.11      5.70 o
  -7   4   7       24.72       29.34      5.32 o
  -6   4   7      170.06      170.33      9.04 o
  -5   4   7        0.00       -3.10      4.09 o
  -4   4   7        0.40        1.78      4.97 o
  -3   4   7       17.18       14.02      4.74 o
  -2   4   7      105.61      100.13      7.37 o
  -1   4   7       32.46       29.92      8.25 o
   0   4   7       15.58        9.93      5.08 o
   1   4   7        4.81        5.11      1.46 o
   2   4   7       26.83       23.68      4.89 o
   3   4   7       52.90       40.41      5.88 o
   4   4   7        1.70        5.48      6.34 o
   5   4   7        8.67        4.02      5.14 o
   6   4   7       97.32      116.21      9.46 o
   7   4   7       19.19       20.50      6.09 o
   8   4   7        0.40       -8.47      9.80 o
   9   4   7        2.53      -20.94     15.54 o
  10   4   7        4.90        0.61     11.21 o
  11   4   7        4.75       47.55     14.63 o
 -16   5   7        0.00       35.18     14.54 o
 -15   5   7        4.67        0.86      9.29 o
 -14   5   7       10.82        9.89      5.82 o
 -13   5   7       11.45        2.65      5.54 o
 -12   5   7       35.82       25.14      3.95 o
 -11   5   7        4.61        5.33      3.12 o
 -10   5   7       86.68       91.32      9.22 o
  -9   5   7        3.15        1.74      7.35 o
  -8   5   7       82.85       94.28     14.54 o
  -7   5   7      208.18      184.70     17.62 o
  -6   5   7       52.46       54.89      8.18 o
  -5   5   7       60.39       61.98      8.30 o
  -4   5   7        1.50       -0.89      4.63 o
  -3   5   7       91.63      114.30     15.39 o
  -2   5   7       48.00       62.29      8.36 o
  -1   5   7       92.13       92.58      7.74 o
   0   5   7       42.77       31.29      5.93 o
   1   5   7       21.63       25.57      4.08 o
   2   5   7       51.98       46.13      3.99 o
   3   5   7       21.86       25.30      5.46 o
   4   5   7       15.46       12.19      4.39 o
   5   5   7       70.42       59.92     12.33 o
   6   5   7        5.19       11.75      7.02 o
   7   5   7       26.72       27.01     11.62 o
   8   5   7        5.63      -13.39      9.20 o
   9   5   7       23.60       18.01     14.59 o
  10   5   7        7.79        3.22     14.52 o
 -15   6   7        5.24       20.94      9.00 o
 -14   6   7        1.50        6.57      8.68 o
 -13   6   7      100.54       69.26     10.17 o
 -12   6   7       46.10       50.47     13.27 o
 -11   6   7        9.75       18.57      5.57 o
 -10   6   7       26.03       20.20      8.40 o
  -9   6   7      136.80      138.34     18.71 o
  -8   6   7      133.54      131.14     10.52 o
  -7   6   7      151.52      151.61      9.64 o
  -6   6   7        1.56        1.63      6.12 o
  -5   6   7      182.38      184.34     29.74 o
  -4   6   7       30.78       28.43      7.11 o
  -3   6   7       13.26       12.79      7.46 o
  -2   6   7       11.24       25.34      7.20 o
  -1   6   7       98.35       83.88     12.57 o
   0   6   7      190.10      177.15     11.60 o
   1   6   7        0.16        1.18      2.61 o
   2   6   7       67.82       56.75      8.22 o
   3   6   7        2.07        2.21      4.21 o
   4   6   7        0.25        7.27      5.17 o
   5   6   7       24.69       32.53      8.24 o
   6   6   7       36.09       36.46     11.87 o
   7   6   7        1.17       -1.41      9.49 o
   8   6   7      227.03      201.78     32.13 o
   9   6   7       74.61      117.18     15.66 o
 -14   7   7        0.57        4.09      9.67 o
 -13   7   7       16.22        7.88      7.38 o
 -12   7   7       15.05       17.57      6.76 o
 -11   7   7        1.22       -0.54      5.41 o
 -10   7   7        6.31        2.17      2.90 o
  -9   7   7      101.00       99.15     18.08 o
  -8   7   7       17.89        3.40      9.75 o
  -7   7   7      138.19      117.66     11.71 o
  -6   7   7      105.49       83.46     18.37 o
  -5   7   7      159.14      158.57     11.90 o
  -4   7   7        3.21        5.99      8.31 o
  -3   7   7       30.39       29.58      8.38 o
  -2   7   7       21.78        8.42      7.49 o
  -1   7   7        0.05       -1.54      7.95 o
   0   7   7       25.26       23.31      3.20 o
   1   7   7      128.38      121.89      9.88 o
   2   7   7      176.78      155.62      9.86 o
   3   7   7        1.50        1.26      6.61 o
   4   7   7        5.56       12.36      6.73 o
   5   7   7        9.11       -1.70      9.12 o
   6   7   7       11.76       24.97     14.69 o
   7   7   7       52.34       39.16     16.30 o
   8   7   7        0.09       -3.22     17.34 o
 -12   8   7       47.93       53.56      8.49 o
 -11   8   7        1.01       -6.03      5.74 o
 -10   8   7        2.36       -2.53      5.62 o
  -9   8   7       59.90       60.40     23.52 o
  -8   8   7       19.30       22.25     12.82 o
  -7   8   7        1.60       -4.40     10.33 o
  -6   8   7       28.53       25.54      9.16 o
  -5   8   7       29.33       13.92     11.51 o
  -4   8   7        2.19        0.08      8.99 o
  -3   8   7       14.68        0.88     11.78 o
  -2   8   7        0.00       12.60      8.20 o
  -1   8   7       15.79        9.77     10.50 o
   0   8   7       26.09       33.84      6.26 o
   1   8   7        7.45        2.16      7.82 o
   2   8   7       27.38       28.02      8.99 o
   3   8   7       47.50       51.20     13.65 o
   4   8   7       13.95       23.21      7.51 o
   5   8   7        8.66        1.64     10.50 o
   6   8   7       25.93       15.78     15.68 o
 -10   9   7       92.16       75.56     17.63 o
  -9   9   7        1.94        6.43     22.16 o
  -8   9   7      100.30      119.53     22.16 o
  -7   9   7        0.52       -4.03     13.63 o
  -6   9   7        0.03       -5.99     21.22 o
  -5   9   7        2.28       -4.23     12.54 o
  -4   9   7        1.13        1.78     15.40 o
  -3   9   7       13.04        5.29      6.28 o
  -2   9   7        0.45       -5.81      8.29 o
  -1   9   7        0.76       -9.16      6.20 o
   0   9   7       14.05        5.42      9.48 o
   1   9   7       52.21       57.28      8.69 o
   2   9   7       11.33       27.25      9.67 o
   3   9   7       25.79       29.82      9.88 o
   4   9   7        3.56        2.42      7.16 o
  -6  10   7        5.50       26.83     16.22 o
  -5  10   7        8.09       -1.49     13.90 o
  -4  10   7       65.48       53.87     15.79 o
  -3  10   7        4.47       -6.95     20.01 o
  -2  10   7       33.33       34.48     11.49 o
  -1  10   7       23.73       15.68     11.58 o
   0  10   7       30.00       39.52      6.72 o
   1  10   7        5.01        9.86     24.37 o
 -16   0   8      166.58      129.63     17.38 o
 -15   0   8        3.66       -0.58     11.08 o
 -14   0   8       22.49       -3.57     30.36 o
 -13   0   8        2.48        2.97      6.33 o
 -12   0   8       96.76       99.02     12.99 o
 -11   0   8        4.47        2.14      8.91 o
 -10   0   8      255.00      259.34     10.17 o
  -9   0   8     1881.75     2205.24     44.73 o
  -8   0   8        3.26        7.30      5.32 o
  -7   0   8      453.30      461.14     20.54 o
  -6   0   8       10.42        7.96      3.83 o
  -5   0   8      159.88      153.39     14.03 o
  -4   0   8      352.57      382.58     19.09 o
  -3   0   8       97.77       94.24     13.64 o
  -2   0   8      324.30      326.54     11.65 o
  -1   0   8       88.14       83.05      7.81 o
   0   0   8       26.07       20.48      4.84 o
   1   0   8        8.30        7.17      3.71 o
   2   0   8      215.49      251.07     11.07 o
   3   0   8      960.85     1091.17     35.31 o
   4   0   8        8.25       11.54      5.09 o
   5   0   8       43.38       30.70      5.44 o
   6   0   8       40.00       32.88     15.27 o
   7   0   8       18.61       -6.43     59.49 o
   8   0   8      390.72      425.46     30.32 o
   9   0   8       17.36       13.95     14.77 o
  10   0   8      340.55      370.10     41.03 o
 -16   1   8       22.27       20.17      9.13 o
 -15   1   8       24.52       27.44     10.41 o
 -14   1   8       42.22       49.92     13.38 o
 -13   1   8       20.08       13.33      5.95 o
 -12   1   8       46.91       36.09      3.69 o
 -11   1   8       20.58       14.73      5.47 o
 -10   1   8      455.44      490.60     11.12 o
  -9   1   8        9.19       17.04      3.96 o
  -8   1   8      146.61      159.91      8.25 o
  -7   1   8      512.60      533.61     17.34 o
  -6   1   8        2.90        0.59      3.63 o
  -5   1   8       17.42       11.81      2.38 o
  -4   1   8       23.59       21.48      3.65 o
  -3   1   8        4.10        3.66      3.27 o
  -2   1   8        0.32       -0.38      2.93 o
  -1   1   8       86.47       83.28     11.48 o
   0   1   8       74.09       58.43      5.26 o
   1   1   8        2.50        0.16      2.19 o
   2   1   8      560.72      591.01     17.93 o
   3   1   8       28.67       24.36      3.98 o
   4   1   8      432.39      445.25     11.10 o
   5   1   8      473.45      493.89     13.89 o
   6   1   8        0.22        0.48      7.91 o
   7   1   8       49.52       73.12     10.42 o
   8   1   8        3.95        8.49     29.95 o
   9   1   8       85.71       85.21     18.87 o
  10   1   8        1.72       11.56     19.50 o
 -16   2   8        2.69       -2.76      8.17 o
 -15   2   8        5.67       11.50      9.36 o
 -14   2   8        1.87        3.87      5.93 o
 -13   2   8        8.26        2.89      5.05 o
 -12   2   8        0.35       -5.07      6.49 o
 -11   2   8       75.30       70.82      4.31 o
 -10   2   8       24.18       35.36      5.08 o
  -9   2   8       17.51       11.45      4.65 o
  -8   2   8       83.84       88.11      7.89 o
  -7   2   8       66.50       73.06     10.89 o
  -6   2   8      103.67      105.21     12.65 o
  -5   2   8        0.71       -1.18      4.92 o
  -4   2   8      169.12      167.35     18.23 o
  -3   2   8        0.56       -3.19      3.89 o
  -2   2   8        6.28        5.11      4.65 o
  -1   2   8        3.02        2.29      5.47 o
   0   2   8        2.97        8.09      6.60 o
   1   2   8       37.08       24.72      6.96 o
   2   2   8       32.78       25.89      5.04 o
   3   2   8      337.51      356.96     18.38 o
   4   2   8       43.67       42.74      9.03 o
   5   2   8        3.61       11.23      5.21 o
   6   2   8        4.76       -0.31     10.90 o
   7   2   8        4.43      -19.26     12.95 o
   8   2   8       92.93       74.14     72.62 o
   9   2   8        1.50      -22.98     38.57 o
  10   2   8        0.01      -11.66     15.16 o
 -16   3   8        1.32       -0.05     18.46 o
 -15   3   8        0.17        0.48      5.05 o
 -14   3   8        7.89        2.22      5.92 o
 -13   3   8       15.52        5.48      6.12 o
 -12   3   8        4.09        4.38     10.36 o
 -11   3   8        1.31       -4.07     13.50 o
 -10   3   8        1.17       -3.36      5.75 o
  -9   3   8      104.87       95.99     10.40 o
  -8   3   8      279.65      323.90     14.45 o
  -7   3   8        0.00       -2.18      6.24 o
  -6   3   8        8.57       13.09      4.44 o
  -5   3   8        0.24       -5.31      4.41 o
  -4   3   8       67.53       66.36      8.08 o
  -3   3   8       99.59       74.52     11.86 o
  -2   3   8        2.68        0.07      5.07 o
  -1   3   8       42.38       38.58      7.00 o
   0   3   8        0.71        1.02      4.50 o
   1   3   8        5.06        8.83      6.13 o
   2   3   8       10.81        8.97      3.16 o
   3   3   8        8.10       23.91      7.07 o
   4   3   8       43.63       58.91      6.46 o
   5   3   8      379.05      365.18     15.53 o
   6   3   8       52.19       28.00     13.27 o
   7   3   8        2.28        9.65      9.54 o
   8   3   8       44.72       32.76     14.00 o
   9   3   8       13.69       20.14     30.36 o
 -15   4   8       32.28       19.12      7.23 o
 -14   4   8        0.16       -2.63      5.09 o
 -13   4   8       24.85       15.90      4.50 o
 -12   4   8        7.91       15.84      9.54 o
 -11   4   8        1.26        3.63      6.68 o
 -10   4   8        2.68       -4.80      6.75 o
  -9   4   8      113.94      140.44     10.34 o
  -8   4   8       25.23       11.95      6.76 o
  -7   4   8      301.35      309.99     13.41 o
  -6   4   8      165.41      170.92     14.80 o
  -5   4   8       23.88       15.40      6.00 o
  -4   4   8      266.11      275.51     22.24 o
  -3   4   8       41.51       27.48     15.05 o
  -2   4   8      178.65      150.22     13.33 o
  -1   4   8       12.55       -6.87     13.59 o
   0   4   8      119.66      109.22     19.21 o
   1   4   8      134.63       89.78     10.64 o
   2   4   8       51.18       44.26      5.84 o
   3   4   8      324.24      328.04     11.98 o
   4   4   8      214.85      210.92     13.05 o
   5   4   8       52.98       49.91      9.17 o
   6   4   8       87.69      102.91     14.39 o
   7   4   8       68.71       76.95     16.64 o
   8   4   8        0.00      -12.42     15.55 o
 -14   5   8       12.32        7.91     11.18 o
 -13   5   8        1.15       -1.74     10.08 o
 -12   5   8       36.11       23.79     14.31 o
 -11   5   8       80.32       74.05     11.24 o
 -10   5   8        6.26        3.06      8.25 o
  -9   5   8      100.92      126.51     12.91 o
  -8   5   8      141.87      126.82     12.08 o
  -7   5   8       84.86       68.82     11.34 o
  -6   5   8       10.83       12.67      8.09 o
  -5   5   8      214.57      218.55     20.92 o
  -4   5   8        1.17       -0.05      6.65 o
  -3   5   8      135.82      124.98     13.98 o
  -2   5   8        2.05       -2.91      6.37 o
  -1   5   8       95.16       79.42     10.09 o
   0   5   8       13.99       -8.17      7.10 o
   1   5   8       17.90        9.15     11.49 o
   2   5   8      863.48      895.54     35.60 o
   3   5   8       12.37       13.29      5.35 o
   4   5   8      184.91      214.88     15.41 o
   5   5   8       43.74       52.32     19.29 o
   6   5   8       80.45       59.77     13.62 o
   7   5   8       10.06       21.89     17.66 o
   8   5   8        1.79      -11.13     15.89 o
 -13   6   8       26.86       27.09     29.40 o
 -12   6   8       88.07       94.39     18.19 o
 -11   6   8      155.76      157.05     16.87 o
 -10   6   8        8.21        7.25      8.37 o
  -9   6   8      105.34      101.58     16.65 o
  -8   6   8       15.69        5.97      8.31 o
  -7   6   8       24.92       32.05      8.71 o
  -6   6   8      173.50      207.49     17.38 o
  -5   6   8       18.92       23.63      8.07 o
  -4   6   8        2.49       -8.57      6.77 o
  -3   6   8        3.62        2.19      7.81 o
  -2   6   8       32.26       36.37      8.93 o
  -1   6   8        5.95       10.03      8.36 o
   0   6   8       21.46       15.18      8.02 o
   1   6   8      230.98      243.75     16.35 o
   2   6   8        1.04        5.15      8.73 o
   3   6   8       12.84        9.53      4.60 o
   4   6   8       61.71       66.91     12.95 o
   5   6   8       16.34       19.00     10.43 o
   6   6   8        6.06       28.12     16.49 o
 -11   7   8        2.16      -12.71     11.34 o
 -10   7   8       65.26      103.27     17.24 o
  -9   7   8        1.75       -1.45      9.85 o
  -8   7   8       86.80       85.30     11.62 o
  -7   7   8       92.94       83.29     12.38 o
  -6   7   8        2.71        5.40     10.78 o
  -5   7   8        4.35       16.50      9.66 o
  -4   7   8       35.64       51.10     11.08 o
  -3   7   8       24.46       21.79      9.99 o
  -2   7   8       36.35       40.74     11.22 o
  -1   7   8        5.15       13.18     13.99 o
   0   7   8      150.61      139.47     16.18 o
   1   7   8        0.42       -9.87      9.34 o
   2   7   8       12.14        0.31     12.92 o
   3   7   8       26.36       23.31      5.29 o
   4   7   8       38.92       27.28      7.98 o
   5   7   8        0.25       -5.47     11.98 o
  -9   8   8        5.69       12.25     16.43 o
  -8   8   8        6.52       -6.30     10.70 o
  -7   8   8        8.96       -4.35     12.56 o
  -6   8   8      119.78      104.54     15.43 o
  -5   8   8       30.97       27.88     15.28 o
  -4   8   8       60.65       33.56     12.75 o
  -3   8   8        0.00      -24.65     17.20 o
  -2   8   8        3.19       20.35     11.13 o
  -1   8   8       13.41       13.92     10.44 o
   0   8   8       18.48       50.49     23.82 o
   1   8   8       53.56       47.25     13.90 o
   2   8   8        6.27        5.51     11.62 o
   3   8   8       18.87       23.64     21.63 o
  -5   9   8       11.67       10.55     12.59 o
  -4   9   8       37.22       30.92     17.13 o
  -3   9   8       10.65       24.98     26.29 o
  -2   9   8       53.66       53.17     14.19 o
 -14   1   9        0.55        2.73     11.13 o
 -13   1   9       29.98       34.11     14.81 o
 -12   1   9       49.34       48.10     10.38 o
 -11   1   9       13.50       16.93      8.88 o
 -10   1   9      284.46      314.54     31.27 o
  -9   1   9       76.65       68.55      8.07 o
  -8   1   9       14.31       14.27      4.23 o
  -7   1   9        0.83       -2.88      5.29 o
  -6   1   9        0.03        2.22      5.39 o
  -5   1   9        1.90        3.50      8.53 o
  -4   1   9       15.05        9.17      5.40 o
  -3   1   9       55.49       67.70      8.49 o
  -2   1   9        3.05       -1.61     12.55 o
  -1   1   9        0.10        0.45      4.00 o
   0   1   9        7.11       18.90     10.06 o
   1   1   9        0.47       -8.45      8.05 o
   2   1   9      102.88       85.74     19.54 o
   3   1   9       10.16        8.46      5.31 o
   4   1   9       79.89       81.98     12.32 o
   5   1   9        6.82        2.20      9.39 o
   6   1   9       88.33       90.42     15.16 o
   7   1   9        0.42      -15.09     33.65 o
 -14   2   9        0.91       17.07      8.48 o
 -13   2   9       56.74       68.42     14.97 o
 -12   2   9        9.74       10.74      7.94 o
 -11   2   9       89.26      116.70     13.18 o
 -10   2   9        0.10       -5.88      5.64 o
  -9   2   9      170.26      171.53     10.30 o
  -8   2   9      322.08      319.63     15.37 o
  -7   2   9       60.36       40.22     25.58 o
  -6   2   9      101.87      113.36     16.11 o
  -5   2   9        1.42       -4.08      7.45 o
  -4   2   9        5.12       -3.63      6.56 o
  -3   2   9       11.98        3.95      5.11 o
  -2   2   9      238.20      203.08     12.63 o
  -1   2   9      254.38      326.76     40.55 o
   0   2   9      113.56      121.74     21.56 o
   1   2   9        0.25        3.26      6.44 o
   2   2   9       41.71       36.23     16.00 o
   3   2   9       62.80       39.34     12.55 o
   4   2   9        0.78       -4.31     10.09 o
   5   2   9        3.96       -7.97     16.12 o
   6   2   9       62.63       43.69     30.77 o
   7   2   9       20.99       21.09     13.96 o
 -13   3   9       36.42       32.39     14.98 o
 -12   3   9      235.34      248.26     24.85 o
 -11   3   9      122.41      123.08     17.80 o
 -10   3   9       36.30       37.60     15.35 o
  -9   3   9       71.74       46.92     15.87 o
  -8   3   9      223.52      229.77     15.12 o
  -7   3   9      135.87      127.13     12.28 o
  -6   3   9        1.26       -2.09      8.96 o
  -5   3   9        0.23        0.76      7.58 o
  -4   3   9        6.17       13.53      7.70 o
  -3   3   9       68.66       86.19     13.03 o
  -2   3   9        7.66       -0.54      6.14 o
  -1   3   9       75.31       40.03     22.29 o
   0   3   9      189.96      216.83     18.20 o
   1   3   9        2.24        2.95      8.78 o
   2   3   9      301.59      361.81     61.96 o
   3   3   9       25.64        4.10     18.50 o
   4   3   9       46.66       24.18     12.89 o
   5   3   9        7.98       98.25     65.65 o
   6   3   9        0.20        0.79     16.82 o
 -13   4   9        8.53        9.31     10.92 o
 -12   4   9        2.47       17.16     11.23 o
 -11   4   9       22.74       28.33     12.86 o
 -10   4   9        0.01      -14.95      9.97 o
  -9   4   9       31.86       -0.71     13.71 o
  -8   4   9       11.94       13.78      9.62 o
  -7   4   9       22.11       16.39     12.43 o
  -6   4   9       44.25        9.57     12.32 o
  -5   4   9       30.46       17.09      8.46 o
  -4   4   9        0.52        9.77      8.72 o
  -3   4   9        6.05       11.56     12.37 o
  -2   4   9       89.12       74.05     20.94 o
  -1   4   9        0.07       -6.03     28.37 o
   0   4   9        0.03        4.65     10.33 o
   1   4   9      414.82      427.25     33.74 o
   2   4   9        0.60       -7.65     14.33 o
   3   4   9       54.08       40.04     15.17 o
   4   4   9       68.06       99.52     21.84 o
   5   4   9       43.11       77.80     26.67 o
 -11   5   9        0.01        4.06     11.66 o
 -10   5   9       20.03       32.40     10.99 o
  -9   5   9        2.22       16.05     10.17 o
  -8   5   9       21.32       26.03     14.60 o
  -7   5   9       12.62       20.32     17.13 o
  -6   5   9      150.86      166.55     18.02 o
  -5   5   9       13.53       23.09     13.00 o
  -4   5   9        2.45       -8.19      9.84 o
  -3   5   9        0.31        9.74     11.50 o
  -2   5   9       23.09        4.14     25.54 o
  -1   5   9       20.78       26.32     14.95 o
   0   5   9       49.28       72.62     16.14 o
   1   5   9       93.91      101.34     17.62 o
   2   5   9       29.49       44.85     14.34 o
   3   5   9       33.68       37.65     12.68 o
   4   5   9        7.90       13.35     14.56 o
 -10   6   9       39.07       38.09     12.27 o
  -9   6   9       10.97      -12.44     12.32 o
  -8   6   9       22.30      -12.28     48.42 o
  -7   6   9       30.50       -0.14     12.89 o
  -6   6   9       56.60       64.83     15.09 o
  -5   6   9        0.92        7.60     11.29 o
  -4   6   9        1.71      -15.37     23.93 o
  -3   6   9        9.00       -1.71     13.32 o
  -2   6   9       37.70       33.77     17.21 o
  -1   6   9       84.28       76.14     16.49 o
   0   6   9       54.91       43.46     16.25 o
   1   6   9       47.85       65.92     15.34 o
   2   6   9        1.12       -0.89     14.15 o
   3   6   9        3.89       21.62     42.26 o
  -7   7   9        7.68       17.55     13.47 o
  -6   7   9        3.41      -15.89     11.09 o
  -5   7   9        8.10        6.80     13.73 o
  -4   7   9       25.89       17.14     13.37 o
  -3   7   9       11.70       49.15     16.80 o
  -2   7   9        0.32       41.30     18.66 o
  -1   7   9        6.82      -29.48     23.58 o
   0   7   9       23.71       20.54     16.45 o
 -11   0  10       31.79       65.65     25.44 o
 -10   0  10      252.94      315.12     39.39 o
  -9   0  10       69.84       80.42     35.29 o
  -8   0  10      157.65      178.04     34.47 o
  -7   0  10       12.64        7.51     36.93 o
  -6   0  10      217.92      215.31     27.08 o
  -5   0  10        6.00       34.47     21.34 o
  -4   0  10       68.79       76.32     41.03 o
  -3   0  10       46.46       72.21     26.26 o
  -2   0  10       22.61       35.29     25.44 o
  -1   0  10      377.14      373.38     45.95 o
   0   0  10       41.47       20.52     27.08 o
   1   0  10       42.71       14.77     27.90 o
   2   0  10        1.09       54.98     38.57 o
   3   0  10       31.58        0.00     24.62 o
 -11   1  10       87.52       79.57     16.44 o
 -10   1  10       67.12       70.85     22.50 o
  -9   1  10        5.32       -1.19     19.69 o
  -8   1  10       54.65       67.13     17.88 o
  -7   1  10       66.32       71.15     17.90 o
  -6   1  10       11.17        4.98     20.52 o
  -5   1  10       93.78       86.91     20.70 o
  -4   1  10       17.63       12.69     10.53 o
  -3   1  10       76.95       50.49     24.21 o
  -2   1  10       33.22       29.08      9.03 o
  -1   1  10       70.08       88.00     25.44 o
   0   1  10       53.48       60.24     10.06 o
   1   1  10       12.88       -6.42     14.25 o
   2   1  10       10.20        4.26      8.08 o
   3   1  10      137.70      130.45     24.68 o
 -11   2  10       92.63       69.65     10.24 o
 -10   2  10       16.57        2.49     11.03 o
  -9   2  10      319.77      319.03     22.39 o
  -8   2  10       92.20      114.87     12.76 o
  -7   2  10       82.34       75.23     12.32 o
  -6   2  10        0.11       -3.14      9.32 o
  -5   2  10       18.10       38.35     11.17 o
  -4   2  10        1.47        3.06     10.88 o
  -3   2  10       16.02       18.09     12.00 o
  -2   2  10      132.63      110.90     18.93 o
  -1   2  10      112.98      106.83     49.65 o
   0   2  10       71.53       85.99     14.35 o
   1   2  10       94.82       50.98     18.46 o
   2   2  10        6.54       -5.20     22.98 o
   3   2  10       51.98       31.28     13.05 o
 -10   3  10       15.54       17.41     26.67 o
  -9   3  10        1.16        8.93      7.88 o
  -8   3  10       96.08       89.09     15.47 o
  -7   3  10        0.13       -1.96      7.04 o
  -6   3  10        0.09      -14.95      9.96 o
  -5   3  10        0.14       -3.14     10.03 o
  -4   3  10        6.12        9.82      7.90 o
  -3   3  10        5.80       10.72     10.63 o
  -2   3  10        2.44        4.19     18.78 o
  -1   3  10       23.53       25.00     11.41 o
   0   3  10       29.47       41.58     24.21 o
   1   3  10        1.82        2.72     11.84 o
   2   3  10      165.35      165.46     22.80 o
  -8   4  10       23.89       20.19     25.03 o
  -7   4  10        0.23        6.70     10.58 o
  -6   4  10       13.68       30.64     12.08 o
  -5   4  10        1.00       13.76     16.29 o
  -4   4  10       24.28      -23.91     15.94 o
  -3   4  10       47.18       31.50     19.07 o
  -2   4  10        3.14        2.51     11.69 o
  -1   4  10        0.00        4.39     19.63 o
   0   4  10       17.57       19.48     13.98 o
  -5   5  10        0.14       11.56     11.27 o
  -4   5  10        1.91       -2.91     14.23 o
  -3   5  10        0.41       16.13     14.47 o
 
